# Supplementary material for: 4-(2-Fluoro­benzo­yl)-1-[2-(4-hy­droxy­phen­yl)-2-oxoeth­yl]piperazin-1-ium trifluoro­acetate
Source: Acta Crystallogr Sect E Struct Rep Online. 2012 Oct 31;68(Pt 11):o3243. doi: 10.1107/S1600536812042857 (PMC3515321; doi:10.1107/S1600536812042857)
Supplement: Supplementary file 1 [file e-68-o3243-sup1.cif]

##############################################################################
#                                                                            #
# This CIF contains the data in a paper accepted for publication in          #
# Acta Crystallographica Section E. It conforms to the requirements of       #
# Notes for Authors for Acta Crystallographica Section E, and has been       #
# peer reviewed under the auspices of the IUCr Commission on Journals.       #
#                                                                            #
# Full details of the Crystallographic Information File format               #
# are given in the paper "The Crystallographic Information File (CIF):       #
# a New Standard Archive File for Crystallography" by S. R. Hall, F. H.      #
# Allen and I. D. Brown [Acta Cryst. (1991), A47, 655-685].                  #
#                                                                            #
# The current version of the core CIF dictionary is obtainable from          #
# ftp://ftp.iucr.org/pub/cif_core.dic.                                       #
#                                                                            #
# Software is freely available for graphical display of the structure(s)     #
# in this CIF. For information consult the CIF software page                 #
# http://www.iucr.org/resources/cif/software.                                #
#                                                                            #
# This file may be used for bona fide research purposes within the           #
# scientific community so long as proper attribution is given to the journal # 
# article from which it was obtained.                                        #
#                                                                            #
##############################################################################
data_I
_audit_creation_method     SHELXL-97
_chemical_name_systematic
;
4-(2-Fluorobenzoyl)-1-[2-(4-hydroxyphenyl)-2-oxoethyl]piperazin-1-ium
trifluoroacetate
;
_chemical_name_common     ?
_chemical_formula_moiety     'C19 H20 F N2 O3 +, C2 F3 O2 -'
_chemical_formula_sum     'C21 H20 F4 N2 O5'
_chemical_formula_iupac     'C19 H20 F N2 O3 +, C2 F3 O2 -'
_chemical_formula_weight     456.39
_chemical_melting_point     ?
_symmetry_cell_setting     monoclinic
_symmetry_space_group_name_H-M     'P 21/n'
_space_group_name_Hall     '-P 2yn'
loop_
    _symmetry_equiv_pos_as_xyz
    'x, y, z'
    'x+1/2, -y+1/2, z+1/2'
    '-x, -y, -z'
    '-x-1/2, y-1/2, -z-1/2'
_cell_length_a     10.055(3)
_cell_length_b     9.601(2)
_cell_length_c     21.946(5)
_cell_angle_alpha     90.00
_cell_angle_beta     91.960(4)
_cell_angle_gamma     90.00
_cell_volume     2117.4(9)
_cell_formula_units_Z     4
_cell_measurement_reflns_used     892
_cell_measurement_theta_min     2.26
_cell_measurement_theta_max     16.96
_cell_measurement_temperature     298(2)
_exptl_crystal_description     Parallelepiped
_exptl_crystal_colour     Colourless
_exptl_crystal_size_max     0.23
_exptl_crystal_size_mid     0.20
_exptl_crystal_size_min     0.18
_exptl_crystal_density_diffrn     1.432
_exptl_crystal_density_meas     ?
_exptl_crystal_density_method     'not measured'
_exptl_crystal_F_000     944
_exptl_absorpt_coefficient_mu     0.125
_exptl_absorpt_correction_type     multi-scan
_exptl_absorpt_process_details     '(SADABS; Bruker, 2001)'
_exptl_absorpt_correction_T_min     0.9562
_exptl_absorpt_correction_T_max     0.9712
_diffrn_ambient_temperature     298(2)
_diffrn_radiation_type     MoK\a
_diffrn_radiation_wavelength     0.71073
_diffrn_radiation_source     'fine-focus sealed tube'
_diffrn_radiation_monochromator     graphite
_diffrn_measurement_device_type     'Bruker SMART CCD area-detector'
_diffrn_measurement_method     'phi and omega scans'
_diffrn_detector_area_resol_mean     ?
_diffrn_reflns_number     12540
_diffrn_reflns_av_R_equivalents     0.0704
_diffrn_reflns_theta_min     1.86
_diffrn_reflns_theta_max     25.35
_diffrn_reflns_theta_full     25.35
_diffrn_measured_fraction_theta_max     0.987
_diffrn_measured_fraction_theta_full     0.987
_diffrn_reflns_limit_h_min     -12
_diffrn_reflns_limit_h_max     12
_diffrn_reflns_limit_k_min     0
_diffrn_reflns_limit_k_max     11
_diffrn_reflns_limit_l_min     0
_diffrn_reflns_limit_l_max     16
_refine_special_details
;
 Refinement of F^2^ against ALL reflections.  The weighted R-factor wR and
 goodness of fit S are based on F^2^, conventional R-factors R are based
 on F, with F set to zero for negative F^2^. The threshold expression of
 F^2^ > 2sigma(F^2^) is used only for calculating R-factors(gt) etc. and is
 not relevant to the choice of reflections for refinement.  R-factors based
 on F^2^ are statistically about twice as large as those based on F, and R-
 factors based on ALL data will be even larger.
;
_reflns_number_total     3824
_reflns_number_gt     1534
_reflns_threshold_expression     >2sigma(I)
_refine_ls_structure_factor_coef     Fsqd
_refine_ls_matrix_type     full
_refine_ls_R_factor_all     0.1508
_refine_ls_R_factor_gt     0.0725
_refine_ls_wR_factor_gt     0.1798
_refine_ls_wR_factor_ref     0.2402
_refine_ls_goodness_of_fit_ref     1.032
_refine_ls_restrained_S_all     1.032
_refine_ls_number_reflns     3824
_refine_ls_number_parameters     289
_refine_ls_number_restraints     0
_refine_ls_hydrogen_treatment     constr
_refine_ls_weighting_scheme     calc
_refine_ls_weighting_details
         'calc w=1/[\s^2^(Fo^2^)+(0.1000P)^2^+0.0000P] where P=(Fo^2^+2Fc^2^)/3'
_atom_sites_solution_hydrogens     geom
_atom_sites_solution_primary     direct
_atom_sites_solution_secondary     difmap
_refine_ls_shift/su_max     0.000
_refine_ls_shift/su_mean     0.000
_refine_diff_density_max     0.264
_refine_diff_density_min     -0.196
_refine_ls_extinction_method     none
_refine_ls_extinction_coef     ?
loop_
    _atom_type_symbol
    _atom_type_description
    _atom_type_scat_dispersion_real
    _atom_type_scat_dispersion_imag
    _atom_type_scat_source
    'C' 'C' 0.0033 0.0016
                         'International Tables Vol C Tables 4.2.6.8 and 6.1.1.4'
    'H' 'H' 0.0000 0.0000
                         'International Tables Vol C Tables 4.2.6.8 and 6.1.1.4'
    'F' 'F' 0.0171 0.0103
                         'International Tables Vol C Tables 4.2.6.8 and 6.1.1.4'
    'N' 'N' 0.0061 0.0033
                         'International Tables Vol C Tables 4.2.6.8 and 6.1.1.4'
    'O' 'O' 0.0106 0.0060
                         'International Tables Vol C Tables 4.2.6.8 and 6.1.1.4'
_computing_data_collection     'SMART (Bruker, 2001)'
_computing_cell_refinement     'SAINT (Bruker, 2001)'
_computing_data_reduction     'SAINT (Bruker, 2001)'
_computing_structure_solution     'SHELXS97 (Sheldrick, 2008)'
_computing_structure_refinement     'SHELXL97 (Sheldrick, 2008)'
_computing_molecular_graphics     'SHELXTL (Sheldrick, 2008)'
_computing_publication_material     'SHELXTL (Sheldrick, 2008)'
loop_
    _atom_site_type_symbol
    _atom_site_label
    _atom_site_fract_x
    _atom_site_fract_y
    _atom_site_fract_z
    _atom_site_U_iso_or_equiv
    _atom_site_adp_type
    _atom_site_calc_flag
    _atom_site_refinement_flags
    _atom_site_occupancy
    _atom_site_symmetry_multiplicity
    _atom_site_disorder_assembly
    _atom_site_disorder_group
    F F1 0.6641(4) 0.7921(4) 0.35902(18) 0.1420(13) Uani d . 1 1 . .
    F F2 -0.0352(4) 0.0629(4) 0.3531(2) 0.1733(18) Uani d . 1 1 . .
    F F3 -0.0010(4) 0.2786(4) 0.35550(19) 0.1465(15) Uani d . 1 1 . .
    F F4 -0.0132(4) 0.1720(4) 0.27235(19) 0.1558(16) Uani d . 1 1 . .
    N N1 0.9794(3) 0.7317(3) 0.17362(14) 0.0623(9) Uani d . 1 1 . .
    H H1N 1.0634 0.7032 0.1657 0.081 Uiso calc R 1 1 . .
    N N2 0.9521(4) 0.6187(4) 0.29247(17) 0.0772(10) Uani d . 1 1 . .
    O O1 0.7573(3) 0.9834(3) -0.15804(14) 0.0945(11) Uani d . 1 1 . .
    H H1 0.7304 1.0632 -0.1533 0.123 Uiso calc R 1 1 . .
    O O2 1.0042(3) 0.6279(3) 0.05966(14) 0.0850(9) Uani d . 1 1 . .
    O O3 0.7802(4) 0.5059(4) 0.33367(18) 0.1197(13) Uani d . 1 1 . .
    O O4 0.2142(4) 0.0147(4) 0.3220(2) 0.1226(14) Uani d . 1 1 . .
    O O5 0.2540(3) 0.2358(4) 0.34091(16) 0.0951(11) Uani d . 1 1 . .
    C C1 0.7985(4) 0.9296(5) -0.1033(2) 0.0742(12) Uani d . 1 1 . .
    C C2 0.8442(5) 0.7938(5) -0.1037(2) 0.0813(13) Uani d . 1 1 . .
    H H2 0.8444 0.7442 -0.1401 0.106 Uiso calc R 1 1 . .
    C C3 0.8891(4) 0.7321(4) -0.0505(2) 0.0753(12) Uani d . 1 1 . .
    H H3 0.9200 0.6409 -0.0512 0.098 Uiso calc R 1 1 . .
    C C4 0.8891(4) 0.8047(4) 0.00491(19) 0.0642(11) Uani d . 1 1 . .
    C C5 0.8382(4) 0.9385(4) 0.0040(2) 0.0720(12) Uani d . 1 1 . .
    H H5 0.8336 0.9874 0.0405 0.094 Uiso calc R 1 1 . .
    C C6 0.7943(4) 1.0014(5) -0.0493(2) 0.0766(12) Uani d . 1 1 . .
    H H6 0.7618 1.0921 -0.0488 0.100 Uiso calc R 1 1 . .
    C C7 0.9441(4) 0.7384(4) 0.06037(19) 0.0653(11) Uani d . 1 1 . .
    C C8 0.9287(5) 0.8139(4) 0.12025(18) 0.0711(12) Uani d . 1 1 . .
    H H8A 0.9763 0.9016 0.1190 0.092 Uiso calc R 1 1 . .
    H H8B 0.8353 0.8346 0.1253 0.092 Uiso calc R 1 1 . .
    C C9 0.8978(5) 0.6055(4) 0.1846(2) 0.0846(14) Uani d . 1 1 . .
    H H9A 0.8992 0.5449 0.1493 0.110 Uiso calc R 1 1 . .
    H H9B 0.8063 0.6325 0.1908 0.110 Uiso calc R 1 1 . .
    C C10 0.9516(5) 0.5284(4) 0.2399(2) 0.0872(14) Uani d . 1 1 . .
    H H10A 0.8969 0.4473 0.2472 0.113 Uiso calc R 1 1 . .
    H H10B 1.0415 0.4968 0.2329 0.113 Uiso calc R 1 1 . .
    C C11 1.0351(5) 0.7411(4) 0.28498(18) 0.0728(12) Uani d . 1 1 . .
    H H11A 1.1268 0.7127 0.2803 0.095 Uiso calc R 1 1 . .
    H H11B 1.0314 0.7994 0.3210 0.095 Uiso calc R 1 1 . .
    C C12 0.9874(4) 0.8226(4) 0.22957(18) 0.0684(11) Uani d . 1 1 . .
    H H12A 0.9003 0.8614 0.2368 0.089 Uiso calc R 1 1 . .
    H H12B 1.0480 0.8993 0.2228 0.089 Uiso calc R 1 1 . .
    C C13 0.8623(5) 0.6010(6) 0.3364(2) 0.0864(14) Uani d . 1 1 . .
    C C14 0.8670(5) 0.6952(5) 0.3901(2) 0.0782(13) Uani d . 1 1 . .
    C C15 0.7657(6) 0.7849(6) 0.4023(3) 0.0935(15) Uani d . 1 1 . .
    C C16 0.7596(7) 0.8661(6) 0.4533(3) 0.1098(19) Uani d . 1 1 . .
    H H16 0.6881 0.9251 0.4598 0.143 Uiso calc R 1 1 . .
    C C17 0.8654(8) 0.8552(7) 0.4944(3) 0.117(2) Uani d . 1 1 . .
    H H17 0.8663 0.9095 0.5295 0.152 Uiso calc R 1 1 . .
    C C18 0.9690(7) 0.7671(8) 0.4851(3) 0.133(2) Uani d . 1 1 . .
    H H18 1.0400 0.7609 0.5133 0.173 Uiso calc R 1 1 . .
    C C19 0.9659(6) 0.6875(7) 0.4329(3) 0.124(2) Uani d . 1 1 . .
    H H19 1.0354 0.6255 0.4269 0.161 Uiso calc R 1 1 . .
    C C20 0.1836(5) 0.1356(6) 0.3310(2) 0.0810(14) Uani d . 1 1 . .
    C C21 0.0321(5) 0.1635(6) 0.3290(3) 0.0932(15) Uani d . 1 1 . .
loop_
    _atom_site_aniso_label
    _atom_site_aniso_U_11
    _atom_site_aniso_U_22
    _atom_site_aniso_U_33
    _atom_site_aniso_U_12
    _atom_site_aniso_U_13
    _atom_site_aniso_U_23
    F1 0.138(3) 0.151(3) 0.135(3) 0.049(2) -0.022(2) 0.000(2)
    F2 0.103(3) 0.157(3) 0.262(5) -0.037(2) 0.036(3) 0.053(3)
    F3 0.120(3) 0.135(3) 0.185(4) 0.039(2) 0.010(3) -0.046(3)
    F4 0.137(3) 0.195(4) 0.131(3) 0.028(3) -0.059(3) -0.024(3)
    N1 0.068(2) 0.0591(19) 0.060(2) -0.0027(16) 0.0064(16) 0.0012(15)
    N2 0.089(3) 0.071(2) 0.073(2) -0.011(2) 0.016(2) 0.0063(19)
    O1 0.112(3) 0.094(2) 0.076(2) -0.0032(18) -0.0173(19) 0.0037(17)
    O2 0.099(2) 0.075(2) 0.081(2) 0.0236(17) 0.0098(17) -0.0025(16)
    O3 0.113(3) 0.121(3) 0.127(3) -0.045(2) 0.034(2) 0.004(2)
    O4 0.106(3) 0.093(3) 0.169(4) 0.002(2) 0.004(3) -0.007(3)
    O5 0.088(2) 0.093(2) 0.104(3) -0.0177(19) 0.0044(19) -0.0028(19)
    C1 0.072(3) 0.071(3) 0.079(3) -0.004(2) -0.009(2) 0.008(2)
    C2 0.092(3) 0.086(3) 0.066(3) 0.002(3) -0.008(3) -0.006(2)
    C3 0.078(3) 0.067(3) 0.082(3) -0.001(2) 0.013(2) -0.009(2)
    C4 0.067(3) 0.059(2) 0.067(3) -0.003(2) 0.003(2) -0.011(2)
    C5 0.079(3) 0.064(3) 0.072(3) 0.000(2) 0.001(2) -0.009(2)
    C6 0.076(3) 0.073(3) 0.080(3) -0.001(2) -0.002(2) 0.000(2)
    C7 0.065(3) 0.060(3) 0.072(3) -0.005(2) 0.011(2) -0.005(2)
    C8 0.087(3) 0.063(2) 0.063(3) 0.012(2) -0.001(2) -0.003(2)
    C9 0.097(3) 0.068(3) 0.088(3) -0.030(3) 0.010(3) -0.002(2)
    C10 0.104(4) 0.062(3) 0.096(4) -0.016(2) 0.017(3) 0.010(3)
    C11 0.081(3) 0.077(3) 0.061(3) -0.016(2) 0.001(2) 0.010(2)
    C12 0.077(3) 0.064(2) 0.064(3) -0.004(2) 0.004(2) -0.004(2)
    C13 0.083(3) 0.085(3) 0.092(4) -0.005(3) 0.012(3) 0.019(3)
    C14 0.068(3) 0.095(3) 0.073(3) -0.007(3) 0.013(2) 0.026(3)
    C15 0.090(4) 0.099(4) 0.091(4) 0.010(3) 0.003(3) 0.029(3)
    C16 0.148(6) 0.087(4) 0.097(4) 0.010(4) 0.034(4) 0.014(3)
    C17 0.140(6) 0.142(6) 0.070(4) -0.021(5) 0.015(4) 0.003(3)
    C18 0.095(5) 0.203(7) 0.102(5) 0.026(5) 0.004(4) 0.006(5)
    C19 0.095(4) 0.185(6) 0.092(4) 0.025(4) 0.014(4) -0.026(4)
    C20 0.105(4) 0.070(3) 0.067(3) -0.012(3) 0.000(3) 0.003(2)
    C21 0.078(3) 0.098(4) 0.104(4) 0.001(3) -0.001(3) 0.000(3)
_geom_special_details
;
 All esds (except the esd in the dihedral angle between two l.s. planes)
 are estimated using the full covariance matrix.  The cell esds are taken
 into account individually in the estimation of esds in distances, angles
 and torsion angles; correlations between esds in cell parameters are only
 used when they are defined by crystal symmetry.  An approximate (isotropic)
 treatment of cell esds is used for estimating esds involving l.s. planes.
;
loop_
    _geom_bond_atom_site_label_1
    _geom_bond_atom_site_label_2
    _geom_bond_site_symmetry_2
    _geom_bond_distance
    _geom_bond_publ_flag
    F1 C15 . 1.372(6) ?
    F2 C21 . 1.301(6) ?
    F3 C21 . 1.298(6) ?
    F4 C21 . 1.312(6) ?
    N1 C8 . 1.488(5) ?
    N1 C9 . 1.488(5) ?
    N1 C12 . 1.506(5) ?
    N1 H1N . 0.9100 ?
    N2 C13 . 1.353(6) ?
    N2 C10 . 1.443(5) ?
    N2 C11 . 1.454(5) ?
    O1 C1 . 1.360(5) ?
    O1 H1 . 0.8200 ?
    O2 C7 . 1.221(4) ?
    O3 C13 . 1.231(5) ?
    O4 C20 . 1.219(5) ?
    O5 C20 . 1.209(5) ?
    C1 C6 . 1.373(6) ?
    C1 C2 . 1.382(6) ?
    C2 C3 . 1.372(6) ?
    C2 H2 . 0.9300 ?
    C3 C4 . 1.402(6) ?
    C3 H3 . 0.9300 ?
    C4 C5 . 1.383(5) ?
    C4 C7 . 1.465(6) ?
    C5 C6 . 1.376(6) ?
    C5 H5 . 0.9300 ?
    C6 H6 . 0.9300 ?
    C7 C8 . 1.513(5) ?
    C8 H8A . 0.9700 ?
    C8 H8B . 0.9700 ?
    C9 C10 . 1.505(6) ?
    C9 H9A . 0.9700 ?
    C9 H9B . 0.9700 ?
    C10 H10A . 0.9700 ?
    C10 H10B . 0.9700 ?
    C11 C12 . 1.510(5) ?
    C11 H11A . 0.9700 ?
    C11 H11B . 0.9700 ?
    C12 H12A . 0.9700 ?
    C12 H12B . 0.9700 ?
    C13 C14 . 1.486(7) ?
    C14 C19 . 1.346(7) ?
    C14 C15 . 1.368(7) ?
    C15 C16 . 1.367(7) ?
    C16 C17 . 1.375(8) ?
    C16 H16 . 0.9300 ?
    C17 C18 . 1.363(8) ?
    C17 H17 . 0.9300 ?
    C18 C19 . 1.377(8) ?
    C18 H18 . 0.9300 ?
    C19 H19 . 0.9300 ?
    C20 C21 . 1.546(7) ?
loop_
    _geom_angle_atom_site_label_1
    _geom_angle_atom_site_label_2
    _geom_angle_atom_site_label_3
    _geom_angle_site_symmetry_1
    _geom_angle_site_symmetry_3
    _geom_angle
    _geom_angle_publ_flag
    C8 N1 C9 . . 112.6(3) ?
    C8 N1 C12 . . 110.0(3) ?
    C9 N1 C12 . . 110.7(3) ?
    C8 N1 H1N . . 107.8 ?
    C9 N1 H1N . . 107.8 ?
    C12 N1 H1N . . 107.8 ?
    C13 N2 C10 . . 120.7(4) ?
    C13 N2 C11 . . 125.5(4) ?
    C10 N2 C11 . . 112.4(3) ?
    C1 O1 H1 . . 109.5 ?
    O1 C1 C6 . . 123.7(4) ?
    O1 C1 C2 . . 116.3(4) ?
    C6 C1 C2 . . 120.0(4) ?
    C3 C2 C1 . . 120.1(4) ?
    C3 C2 H2 . . 120.0 ?
    C1 C2 H2 . . 120.0 ?
    C2 C3 C4 . . 121.0(4) ?
    C2 C3 H3 . . 119.5 ?
    C4 C3 H3 . . 119.5 ?
    C5 C4 C3 . . 117.4(4) ?
    C5 C4 C7 . . 123.0(4) ?
    C3 C4 C7 . . 119.6(4) ?
    C6 C5 C4 . . 121.9(4) ?
    C6 C5 H5 . . 119.1 ?
    C4 C5 H5 . . 119.1 ?
    C1 C6 C5 . . 119.7(4) ?
    C1 C6 H6 . . 120.2 ?
    C5 C6 H6 . . 120.2 ?
    O2 C7 C4 . . 122.7(4) ?
    O2 C7 C8 . . 119.5(4) ?
    C4 C7 C8 . . 117.8(4) ?
    N1 C8 C7 . . 112.8(3) ?
    N1 C8 H8A . . 109.0 ?
    C7 C8 H8A . . 109.0 ?
    N1 C8 H8B . . 109.0 ?
    C7 C8 H8B . . 109.0 ?
    H8A C8 H8B . . 107.8 ?
    N1 C9 C10 . . 110.3(4) ?
    N1 C9 H9A . . 109.6 ?
    C10 C9 H9A . . 109.6 ?
    N1 C9 H9B . . 109.6 ?
    C10 C9 H9B . . 109.6 ?
    H9A C9 H9B . . 108.1 ?
    N2 C10 C9 . . 109.9(4) ?
    N2 C10 H10A . . 109.7 ?
    C9 C10 H10A . . 109.7 ?
    N2 C10 H10B . . 109.7 ?
    C9 C10 H10B . . 109.7 ?
    H10A C10 H10B . . 108.2 ?
    N2 C11 C12 . . 110.0(3) ?
    N2 C11 H11A . . 109.7 ?
    C12 C11 H11A . . 109.7 ?
    N2 C11 H11B . . 109.7 ?
    C12 C11 H11B . . 109.7 ?
    H11A C11 H11B . . 108.2 ?
    N1 C12 C11 . . 111.3(3) ?
    N1 C12 H12A . . 109.4 ?
    C11 C12 H12A . . 109.4 ?
    N1 C12 H12B . . 109.4 ?
    C11 C12 H12B . . 109.4 ?
    H12A C12 H12B . . 108.0 ?
    O3 C13 N2 . . 121.4(5) ?
    O3 C13 C14 . . 119.5(5) ?
    N2 C13 C14 . . 119.0(5) ?
    C19 C14 C15 . . 115.9(5) ?
    C19 C14 C13 . . 121.5(5) ?
    C15 C14 C13 . . 122.3(5) ?
    C16 C15 C14 . . 125.0(6) ?
    C16 C15 F1 . . 119.0(6) ?
    C14 C15 F1 . . 116.0(5) ?
    C15 C16 C17 . . 116.0(6) ?
    C15 C16 H16 . . 122.0 ?
    C17 C16 H16 . . 122.0 ?
    C18 C17 C16 . . 121.8(6) ?
    C18 C17 H17 . . 119.1 ?
    C16 C17 H17 . . 119.1 ?
    C17 C18 C19 . . 118.2(6) ?
    C17 C18 H18 . . 120.9 ?
    C19 C18 H18 . . 120.9 ?
    C14 C19 C18 . . 123.0(6) ?
    C14 C19 H19 . . 118.5 ?
    C18 C19 H19 . . 118.5 ?
    O5 C20 O4 . . 129.6(6) ?
    O5 C20 C21 . . 116.0(5) ?
    O4 C20 C21 . . 114.5(5) ?
    F3 C21 F2 . . 107.8(5) ?
    F3 C21 F4 . . 106.6(5) ?
    F2 C21 F4 . . 105.3(5) ?
    F3 C21 C20 . . 113.7(5) ?
    F2 C21 C20 . . 112.7(5) ?
    F4 C21 C20 . . 110.3(5) ?
loop_
    _geom_torsion_atom_site_label_1
    _geom_torsion_atom_site_label_2
    _geom_torsion_atom_site_label_3
    _geom_torsion_atom_site_label_4
    _geom_torsion_site_symmetry_1
    _geom_torsion_site_symmetry_2
    _geom_torsion_site_symmetry_3
    _geom_torsion_site_symmetry_4
    _geom_torsion
    _geom_torsion_publ_flag
    O1 C1 C2 C3 . . . . 179.2(4) ?
    C6 C1 C2 C3 . . . . -2.0(7) ?
    C1 C2 C3 C4 . . . . 0.3(7) ?
    C2 C3 C4 C5 . . . . 2.1(6) ?
    C2 C3 C4 C7 . . . . -176.9(4) ?
    C3 C4 C5 C6 . . . . -2.8(6) ?
    C7 C4 C5 C6 . . . . 176.1(4) ?
    O1 C1 C6 C5 . . . . -180.0(4) ?
    C2 C1 C6 C5 . . . . 1.4(7) ?
    C4 C5 C6 C1 . . . . 1.1(7) ?
    C5 C4 C7 O2 . . . . -170.3(4) ?
    C3 C4 C7 O2 . . . . 8.6(6) ?
    C5 C4 C7 C8 . . . . 7.6(6) ?
    C3 C4 C7 C8 . . . . -173.5(4) ?
    C9 N1 C8 C7 . . . . -67.6(4) ?
    C12 N1 C8 C7 . . . . 168.4(3) ?
    O2 C7 C8 N1 . . . . -6.2(6) ?
    C4 C7 C8 N1 . . . . 175.8(3) ?
    C8 N1 C9 C10 . . . . -178.6(4) ?
    C12 N1 C9 C10 . . . . -55.1(5) ?
    C13 N2 C10 C9 . . . . 106.7(5) ?
    C11 N2 C10 C9 . . . . -60.7(5) ?
    N1 C9 C10 N2 . . . . 58.3(5) ?
    C13 N2 C11 C12 . . . . -108.2(5) ?
    C10 N2 C11 C12 . . . . 58.4(5) ?
    C8 N1 C12 C11 . . . . 178.4(3) ?
    C9 N1 C12 C11 . . . . 53.4(5) ?
    N2 C11 C12 N1 . . . . -54.0(5) ?
    C10 N2 C13 O3 . . . . 1.8(7) ?
    C11 N2 C13 O3 . . . . 167.4(4) ?
    C10 N2 C13 C14 . . . . 179.3(4) ?
    C11 N2 C13 C14 . . . . -15.1(7) ?
    O3 C13 C14 C19 . . . . 106.7(6) ?
    N2 C13 C14 C19 . . . . -70.8(6) ?
    O3 C13 C14 C15 . . . . -66.8(7) ?
    N2 C13 C14 C15 . . . . 115.7(5) ?
    C19 C14 C15 C16 . . . . 0.8(8) ?
    C13 C14 C15 C16 . . . . 174.7(5) ?
    C19 C14 C15 F1 . . . . -179.4(5) ?
    C13 C14 C15 F1 . . . . -5.6(7) ?
    C14 C15 C16 C17 . . . . 0.6(8) ?
    F1 C15 C16 C17 . . . . -179.1(5) ?
    C15 C16 C17 C18 . . . . -1.0(9) ?
    C16 C17 C18 C19 . . . . 0.0(10) ?
    C15 C14 C19 C18 . . . . -1.9(9) ?
    C13 C14 C19 C18 . . . . -175.8(6) ?
    C17 C18 C19 C14 . . . . 1.6(11) ?
    O5 C20 C21 F3 . . . . -19.3(7) ?
    O4 C20 C21 F3 . . . . 160.9(5) ?
    O5 C20 C21 F2 . . . . -142.4(5) ?
    O4 C20 C21 F2 . . . . 37.8(7) ?
    O5 C20 C21 F4 . . . . 100.3(5) ?
    O4 C20 C21 F4 . . . . -79.5(6) ?
loop_
    _geom_hbond_atom_site_label_D
    _geom_hbond_atom_site_label_H
    _geom_hbond_atom_site_label_A
    _geom_hbond_site_symmetry_A
    _geom_hbond_distance_DH
    _geom_hbond_distance_HA
    _geom_hbond_distance_DA
    _geom_hbond_angle_DHA
    N1 H1N O5 4_766 0.91 1.87 2.710(5) 152.0
    O1 H1 O5 2_564 0.82 1.95 2.697(5) 151.1
    C8 H8B O3 4_766 0.97 2.22 2.996(6) 136.0
data_global
_journal_date_recd_electronic     2012-09-05
_journal_date_accepted     2012-10-13
_journal_name_full     'Acta Crystallographica, Section E'
_journal_year     2012
_journal_volume     68
_journal_issue     11
_journal_page_first     eo3243
_journal_page_last     eo3243
_journal_paper_category     QO
_journal_paper_doi     10.1107/S1600536812042857
_journal_coeditor_code     QM2083
_publ_contact_author_name     'Sichuan Xu'
_publ_contact_author_address
;
College of Chemical Science and Technology, Yunnan University, Kunming,
 City,China
;
_publ_contact_author_email     'sichuan@ynu.edu.cn'
_publ_contact_author_fax     '+86-871-5039937'
_publ_contact_author_phone     '+86-871-5039937'
_publ_section_title
;
4-(2-Fluorobenzoyl)-1-[2-(4-hydroxyphenyl)-2-oxoethyl]piperazin-1-ium
trifluoroacetate
;
loop_
    _publ_author_name
    _publ_author_footnote
    _publ_author_address
    'Bian, Fuyong' .
;
College of Chemical Science and Technology, Yunnan University, Kunming City,
People's Republic of China
;
    'Jin, Yi' .
;
College of Chemical Science and Technology, Yunnan University, Kunming City,
People's Republic of China
;
    'Chi, Shaoming' .
;
College of Chemical Science and Technology, Yunnan University, Kunming City,
People's Republic of China
;
    'Shi, Guojun' .
;
College of Chemical Science and Technology, Yunnan University, Kunming City,
People's Republic of China
;
    'Xu, Sichuan' .
;
College of Chemical Science and Technology, Yunnan University, Kunming City,
People's Republic of China
;
