# Supplementary material for: 4-(2-Fluoro­benzo­yl)-1-[2-(4-hy­droxy­phen­yl)-2-oxoeth­yl]piperazin-1-ium trifluoro­acetate
Source: Acta Crystallogr Sect E Struct Rep Online. 2012 Oct 31;68(Pt 11):o3243. doi: 10.1107/S1600536812042857 (PMC3515321; doi:10.1107/S1600536812042857)
Supplement: Supplementary file 2 [file e-68-o3243-Isup2.hkl]

# 
# h,k,l, Fc-squared, Fo-squared, sigma(Fo-squared) and status flag 
# 
data_I
_shelx_title ' ' 
_shelx_refln_list_code          4 
_shelx_F_calc_maximum      170.20 
_exptl_crystal_F_000       944.00 
_reflns_d_resolution_high  0.8108 
 
loop_ 
 _symmetry_equiv_pos_as_xyz 
 'x, y, z' 
 '-x+1/2, y+1/2, -z+1/2' 
 '-x, -y, -z' 
 'x-1/2, -y-1/2, z-1/2' 
 
_cell_length_a    10.0554 
_cell_length_b     9.6005 
_cell_length_c    21.9460 
_cell_angle_alpha  90.000 
_cell_angle_beta   91.960 
_cell_angle_gamma  90.000 
 
_shelx_F_squared_multiplier     1.000 
 
loop_ 
 _refln_index_h 
 _refln_index_k 
 _refln_index_l 
 _refln_F_squared_calc 
 _refln_F_squared_meas 
 _refln_F_squared_sigma 
 _refln_observed_status 
   2   0   0     7432.44     6895.86    189.79 o 
   4   0   0    14493.60    12584.80   1575.58 o 
   6   0   0      622.40      639.41     36.38 o 
   8   0   0      229.96      310.13     48.84 o 
  10   0   0       14.10        7.02     13.10 o 
  12   0   0       18.50       -3.65     40.17 o 
   1   1   0       44.80       33.68      3.40 o 
   2   1   0    22971.45    24655.32    417.00 o 
   3   1   0     1345.75     1315.31     29.03 o 
   4   1   0      638.94      601.23     18.07 o 
   5   1   0     1281.14     1201.09     30.67 o 
   6   1   0        3.76       14.53      5.51 o 
   8   1   0       11.54        6.59      6.31 o 
   9   1   0        0.85        9.68      8.95 o 
  10   1   0       54.56       35.24     13.21 o 
  11   1   0        2.28       -1.49     12.34 o 
  12   1   0        0.75      -15.16     14.13 o 
   0   2   0    17933.04    17868.70    489.15 o 
   1   2   0     5573.73     5475.33    103.11 o 
   2   2   0    19394.81    19422.63    367.69 o 
   3   2   0     3452.59     3368.66    121.15 o 
   4   2   0        0.00        3.38      3.89 o 
   6   2   0      300.34      328.93     17.36 o 
   7   2   0        2.24        0.90      6.57 o 
   8   2   0      231.16      305.65     19.84 o 
   9   2   0       36.36       28.35     11.66 o 
  10   2   0       14.31       21.81     11.46 o 
  11   2   0        0.10       -4.27     13.00 o 
  12   2   0        0.25        4.62     20.38 o 
   1   3   0       11.40        7.36      2.84 o 
   2   3   0      522.79      488.08     12.51 o 
   3   3   0      219.99      238.71      9.23 o 
   4   3   0     1311.07     1357.74     32.81 o 
   5   3   0      178.20      169.40     13.95 o 
   6   3   0        0.88        8.15      5.96 o 
   7   3   0        0.56        2.65      5.62 o 
   8   3   0        3.41        6.81      6.34 o 
   9   3   0        1.99        8.93      8.24 o 
  10   3   0        9.47       -3.86     10.58 o 
  11   3   0        3.09        1.20     13.21 o 
   0   4   0     4598.49     4534.54    137.93 o 
   1   4   0      711.62      612.86     20.44 o 
   2   4   0     1159.13     1176.93     27.16 o 
   3   4   0      629.86      648.60     19.86 o 
   4   4   0     1180.13     1139.68     28.15 o 
   5   4   0      212.19      234.87     16.93 o 
   6   4   0       97.47       94.98     13.28 o 
   7   4   0        0.03        1.53      5.95 o 
   8   4   0       18.07        3.32      8.02 o 
   9   4   0        8.92       17.66      9.11 o 
  10   4   0        0.80       -2.74     10.13 o 
  11   4   0        1.53       -9.39     12.10 o 
   1   5   0      111.33      130.44     11.53 o 
   2   5   0        6.59        9.33      3.99 o 
   3   5   0       10.42       10.72      3.88 o 
   4   5   0       46.47       39.75      5.61 o 
   5   5   0       31.73       24.15      6.12 o 
   6   5   0        4.30        0.65      5.57 o 
   7   5   0        0.28       12.24      8.99 o 
   8   5   0       25.60       20.01      9.58 o 
   9   5   0       18.85       31.02     10.93 o 
  10   5   0        0.88        6.09     10.69 o 
  11   5   0        2.59        6.02     14.03 o 
   0   6   0        3.18        7.27     11.81 o 
   1   6   0      577.17      604.03     25.31 o 
   2   6   0      279.91      259.81     17.24 o 
   3   6   0        4.69        7.71      5.40 o 
   4   6   0       57.29       58.75      8.28 o 
   5   6   0       19.48       13.07      7.30 o 
   6   6   0        0.18        6.60      7.19 o 
   7   6   0       10.64       11.33      7.44 o 
   8   6   0        0.34        2.69      8.96 o 
   9   6   0        6.78        6.50      9.89 o 
  10   6   0        6.09       16.73     11.35 o 
   1   7   0       18.70       26.27      8.54 o 
   2   7   0        0.85        5.83      6.31 o 
   3   7   0        5.26       -0.81      5.96 o 
   4   7   0        1.18        5.34     10.36 o 
   5   7   0        4.36       11.66      8.46 o 
   6   7   0        3.28       -1.25      9.38 o 
   7   7   0        0.97       19.96     12.13 o 
   8   7   0        1.31        0.11      8.68 o 
   9   7   0        0.42       -1.31     10.14 o 
   0   8   0      252.72      240.62     48.84 o 
   1   8   0       19.92        5.67      7.18 o 
   2   8   0        5.32       15.66      8.83 o 
   3   8   0       42.18       25.95     14.48 o 
   4   8   0      172.09      168.56     21.25 o 
   5   8   0        2.23        1.16      9.46 o 
   6   8   0       10.77       -5.07      8.97 o 
   7   8   0        4.78       19.71     12.73 o 
   8   8   0        1.20       -5.39     11.13 o 
   9   8   0        3.25       27.30     15.10 o 
   1   9   0      403.75      469.27     28.75 o 
   2   9   0        3.74       -6.07      8.02 o 
   3   9   0       52.11      103.67     19.09 o 
   4   9   0        0.01       -4.01      8.89 o 
   5   9   0        8.22       21.47     12.07 o 
   6   9   0       14.30       11.36     11.73 o 
   7   9   0       13.18       33.53     18.15 o 
   8   9   0        0.02      -12.13     13.43 o 
   0  10   0        7.26       26.69     16.82 o 
   1  10   0        0.23        3.66      9.61 o 
   2  10   0        8.84       30.91     13.81 o 
   3  10   0       77.64      103.82     20.79 o 
   4  10   0       14.39        3.03     11.51 o 
   5  10   0        3.15        7.30     12.95 o 
   6  10   0        1.75        1.66     11.76 o 
   1  11   0       62.25       74.61     16.47 o 
   2  11   0        6.01        2.47     13.32 o 
   3  11   0       27.53       27.38     15.08 o 
   4  11   0        6.02       22.34     21.96 o 
 -11   0   1       19.26       31.06     21.37 o 
  -9   0   1       57.32       58.46     18.27 o 
  -7   0   1      362.04      357.34     23.35 o 
  -5   0   1      627.61      588.61     24.18 o 
  -3   0   1    28967.62    27341.96    599.64 o 
  -1   0   1       52.57       38.25      5.36 o 
   3   0   1     2457.14     2154.83    158.26 o 
   5   0   1       55.22       52.95     10.67 o 
   7   0   1       74.84       66.08     14.19 o 
   9   0   1       55.58       63.73     18.27 o 
  11   0   1       39.35       33.15     27.31 o 
 -12   1   1        3.89        1.71     15.64 o 
 -11   1   1        4.51        4.56     13.01 o 
 -10   1   1        3.90       11.11     11.73 o 
  -9   1   1       45.47       45.76     13.45 o 
  -8   1   1      122.75      129.07     13.31 o 
  -7   1   1       21.41       30.67      7.91 o 
  -6   1   1      119.82      156.57     12.31 o 
  -5   1   1      572.72      561.99     19.02 o 
  -4   1   1     2188.35     2034.08     43.49 o 
  -3   1   1     8899.98     8715.74    153.61 o 
  -2   1   1      350.41      371.30     11.08 o 
  -1   1   1      160.18      129.99      6.63 o 
   0   1   1      455.98      398.01     37.11 o 
   1   1   1     6672.73     6684.65    127.85 o 
   2   1   1    17278.99    17873.21    303.80 o 
   3   1   1      752.21      766.19     20.79 o 
   5   1   1      179.84      182.71     11.59 o 
   6   1   1      272.15      284.16     23.98 o 
   7   1   1       29.05       49.47      8.05 o 
   8   1   1       13.64       12.38      8.02 o 
   9   1   1       88.39      126.31     20.12 o 
  10   1   1        5.58       -2.28     10.23 o 
  11   1   1       17.97        8.28     12.71 o 
  12   1   1        0.18      -10.68     20.05 o 
 -12   2   1        6.16       -4.94     14.16 o 
 -11   2   1        0.46       16.55     13.91 o 
 -10   2   1       13.91       42.68     13.68 o 
  -9   2   1        0.67       13.13      9.63 o 
  -8   2   1       45.24       76.30     10.47 o 
  -7   2   1       10.30       14.44      7.30 o 
  -6   2   1        0.72       -0.22      4.45 o 
  -5   2   1      365.73      361.10     15.22 o 
  -4   2   1       43.45       42.45      6.07 o 
  -3   2   1       65.98       65.02      6.45 o 
  -2   2   1       10.57       13.57      5.85 o 
   0   2   1    15394.54    15644.00    268.26 o 
   1   2   1      771.35      712.33     16.02 o 
   2   2   1     5199.24     5238.89     85.29 o 
   3   2   1     1644.65     1540.77     33.66 o 
   4   2   1      153.79      175.24     10.57 o 
   5   2   1      847.01      805.05     33.83 o 
   6   2   1       82.46       80.71      9.40 o 
   7   2   1        1.68        9.93      5.38 o 
   8   2   1       30.45       24.44      8.74 o 
   9   2   1        7.06       14.92     10.47 o 
  10   2   1        7.07        1.16     11.02 o 
  11   2   1        3.44        0.79     12.23 o 
  12   2   1       11.25       11.41     14.09 o 
 -11   3   1        0.02        6.84     12.73 o 
 -10   3   1        6.69        9.74     11.28 o 
  -9   3   1        0.19       -1.65      6.64 o 
  -8   3   1      148.58      131.55     14.13 o 
  -7   3   1      177.35      234.71     19.61 o 
  -6   3   1      340.54      336.07     18.08 o 
  -5   3   1      252.72      293.08     15.55 o 
  -4   3   1      771.45      749.24     22.09 o 
  -3   3   1     1649.46     1886.33     40.39 o 
  -2   3   1     2569.35     2352.08     45.87 o 
  -1   3   1      131.71      135.07      8.79 o 
   0   3   1     3254.26     3174.86     59.63 o 
   1   3   1        6.14        2.73      1.92 o 
   2   3   1     1938.37     2200.53     39.74 o 
   3   3   1      127.20      140.14     13.09 o 
   4   3   1      944.10      987.90     22.70 o 
   5   3   1      419.61      441.95     18.44 o 
   6   3   1      210.77      210.50     17.35 o 
   7   3   1       25.12       41.83      8.98 o 
   8   3   1      125.49      157.91     19.29 o 
   9   3   1        0.36      -10.60      7.07 o 
  10   3   1        0.13        0.07     17.05 o 
  11   3   1        1.93       -5.80     12.47 o 
 -11   4   1        8.58        1.29     13.62 o 
 -10   4   1        2.65       -1.40      8.14 o 
  -9   4   1        5.47        6.82      8.34 o 
  -8   4   1        7.18        5.87      8.60 o 
  -7   4   1      181.03      165.45     14.44 o 
  -6   4   1      160.94      164.02     13.31 o 
  -4   4   1      292.22      297.11     12.43 o 
  -3   4   1     1223.72     1087.94     26.35 o 
  -2   4   1       40.04       57.71     13.07 o 
  -1   4   1     1651.22     1620.75     41.49 o 
   0   4   1     1596.91     1762.84     36.95 o 
   1   4   1      433.29      387.23     17.86 o 
   2   4   1      226.70      242.65      9.78 o 
   3   4   1      739.75      822.19     19.76 o 
   4   4   1        3.87       -1.68      3.91 o 
   5   4   1      584.56      650.15     22.22 o 
   6   4   1        8.50       14.59      5.97 o 
   7   4   1       34.10       40.10      8.98 o 
   8   4   1        0.80       -3.58      6.17 o 
   9   4   1       35.02       68.48     12.16 o 
  10   4   1        5.57        1.01     10.69 o 
  11   4   1        0.59        1.30     12.79 o 
 -11   5   1        0.70       20.86     15.05 o 
 -10   5   1       11.41       24.65     12.17 o 
  -9   5   1        2.14        9.82      9.56 o 
  -8   5   1       21.40       23.80     10.45 o 
  -7   5   1       79.67       69.80     12.76 o 
  -6   5   1       18.61       48.59     16.67 o 
  -5   5   1       15.59        6.00      5.15 o 
  -4   5   1      246.93      286.00     15.08 o 
  -3   5   1      716.68      707.91     22.06 o 
  -2   5   1       22.85       12.37      5.41 o 
  -1   5   1      478.56      509.67     20.89 o 
   0   5   1      667.49      718.09     19.08 o 
   1   5   1      539.91      538.80     16.97 o 
   2   5   1       59.10       82.00      7.95 o 
   3   5   1       23.95       17.23      4.22 o 
   4   5   1      222.55      249.84     18.36 o 
   5   5   1        1.15        2.29      4.72 o 
   6   5   1       37.98       33.94      7.64 o 
   7   5   1      122.16      137.67     16.62 o 
   8   5   1        1.11        7.19      9.62 o 
   9   5   1       17.27       23.19      8.95 o 
  10   5   1        1.72       16.69     16.90 o 
  11   5   1        4.82       13.41     14.96 o 
 -10   6   1        3.89        5.14     10.63 o 
  -9   6   1        4.03       10.71     10.55 o 
  -8   6   1        0.46        5.23      9.12 o 
  -7   6   1        3.43       -0.21      6.56 o 
  -6   6   1        1.59        4.93      7.15 o 
  -5   6   1        0.44       -0.29      6.07 o 
  -4   6   1      340.02      324.96     17.51 o 
  -3   6   1      167.06      163.66     14.55 o 
  -2   6   1      771.70      793.43     28.86 o 
  -1   6   1       15.85       35.95      8.40 o 
   0   6   1        1.39        3.03      5.36 o 
   1   6   1       69.63       88.45     10.73 o 
   2   6   1      110.51      119.54      9.63 o 
   3   6   1        0.14        5.87      5.24 o 
   4   6   1        0.09       -1.73      4.96 o 
   5   6   1        0.07       -2.21      5.45 o 
   6   6   1       80.23       98.29     13.31 o 
   7   6   1        2.62        2.09      8.02 o 
   8   6   1        1.64       15.58      9.41 o 
   9   6   1        0.34       11.69     10.59 o 
  10   6   1        6.32       21.01     13.53 o 
 -10   7   1        0.09       21.63     13.98 o 
  -9   7   1        0.12       22.41     11.58 o 
  -8   7   1       25.88       31.43     12.81 o 
  -7   7   1       15.09       -3.93     17.64 o 
  -6   7   1        0.00       -0.11      9.34 o 
  -4   7   1       17.85       17.47      9.13 o 
  -3   7   1       80.60       72.55     19.58 o 
  -2   7   1        1.78       -1.09      5.91 o 
  -1   7   1       43.98       68.72     11.02 o 
   0   7   1       70.36       82.68     11.60 o 
   1   7   1      247.77      312.85     20.65 o 
   2   7   1       32.50       33.42      8.36 o 
   3   7   1       13.32        8.22      6.30 o 
   5   7   1        2.01        2.87      7.43 o 
   6   7   1      185.70      248.35     32.01 o 
   7   7   1        3.06        4.85     10.00 o 
   8   7   1        2.39        3.81      9.64 o 
   9   7   1        0.07      -14.04      9.36 o 
  -9   8   1        1.53        4.11     13.67 o 
  -8   8   1        0.04       11.10     14.00 o 
  -7   8   1        0.32        1.39     11.35 o 
  -6   8   1        9.78       11.32     10.95 o 
  -5   8   1        1.66        1.47     12.03 o 
  -4   8   1        3.88        4.25      8.95 o 
  -3   8   1       45.96       68.54     11.83 o 
  -2   8   1        2.78       -4.26      7.01 o 
   0   8   1        0.01        2.82      9.19 o 
   1   8   1        5.75       10.26      7.25 o 
   2   8   1       51.55       44.18     10.74 o 
   3   8   1      229.50      220.92     23.82 o 
   4   8   1       92.52       69.46     13.86 o 
   5   8   1        0.26        3.52      8.97 o 
   6   8   1        3.11        5.78     10.84 o 
   7   8   1        6.95        9.76     11.14 o 
   8   8   1        0.00       -5.89     12.39 o 
   9   8   1        1.45       24.51     15.63 o 
  -8   9   1        1.85       -7.66     13.09 o 
  -7   9   1        1.24      -24.88     16.59 o 
  -6   9   1        4.52       21.67     17.79 o 
  -5   9   1        3.02       15.09     11.83 o 
  -4   9   1        4.25        7.46     11.41 o 
  -3   9   1       51.42       23.01     12.31 o 
  -2   9   1       15.80       46.59     11.85 o 
  -1   9   1        6.92       -3.96      7.81 o 
   0   9   1       51.22       41.81     11.36 o 
   1   9   1       60.45       59.77     12.48 o 
   2   9   1       52.95       59.65     17.24 o 
   3   9   1       16.68       10.13     11.22 o 
   4   9   1        3.43       -5.04     10.26 o 
   5   9   1        1.79       13.32     11.32 o 
   6   9   1        3.37        0.72     11.46 o 
   7   9   1        0.69       -0.31     15.36 o 
   8   9   1        6.18      -17.04     11.44 o 
  -6  10   1        2.19       12.91     14.04 o 
  -5  10   1        0.19       12.12     12.89 o 
  -4  10   1       23.77       14.45     13.00 o 
  -3  10   1        8.22        7.48     13.05 o 
  -1  10   1        7.32       15.96     10.05 o 
   0  10   1      117.16      127.04     18.36 o 
   1  10   1        7.73        9.05      9.85 o 
   2  10   1        1.49       -9.81     12.05 o 
   3  10   1        0.45       26.14     14.02 o 
   4  10   1       19.96       34.99     14.85 o 
   5  10   1        1.47        0.14     11.20 o 
   6  10   1        1.45       -3.17     17.58 o 
  -4  11   1        0.56        1.01     14.64 o 
  -3  11   1        0.07       -5.75     15.46 o 
  -2  11   1        0.09      -15.11     12.58 o 
  -1  11   1        1.01        8.52     11.47 o 
   0  11   1       74.79       51.92     14.78 o 
   1  11   1       16.11       20.93     19.17 o 
   2  11   1        0.71       -3.12     13.01 o 
   3  11   1        0.85       -1.78     13.28 o 
   4  11   1        8.38        7.73     14.55 o 
 -12   0   2        8.73      -18.96     18.86 o 
 -10   0   2       88.30      108.52     24.08 o 
  -8   0   2       17.66       38.01     14.60 o 
  -6   0   2        3.80        2.46     11.55 o 
  -4   0   2     7313.95     7337.98    171.36 o 
   0   0   2     2629.61     2483.71     95.52 o 
   2   0   2     6754.98     6283.81    155.03 o 
   4   0   2     2274.93     1935.47     52.00 o 
   6   0   2       16.43       31.53      7.68 o 
   8   0   2       10.30        1.41     10.88 o 
  10   0   2       35.25       -0.58     15.20 o 
  12   0   2        2.53       12.62     21.21 o 
 -12   1   2        2.62       -4.30     15.01 o 
 -11   1   2        0.54       -5.85     12.68 o 
 -10   1   2       22.63       37.64     14.67 o 
  -9   1   2       14.11        6.94     11.75 o 
  -8   1   2        1.92        4.94      6.01 o 
  -7   1   2       34.79       31.46      7.63 o 
  -6   1   2       20.95       24.75      7.32 o 
  -5   1   2        1.11       -2.48      3.21 o 
  -4   1   2     6377.38     6034.48    111.22 o 
  -3   1   2     4923.73     5362.59     97.76 o 
  -2   1   2    26485.98    27071.56    458.38 o 
  -1   1   2     1487.07     1368.43     35.46 o 
   0   1   2      744.48      761.71     17.10 o 
   1   1   2      181.83      178.31      9.52 o 
   2   1   2     1357.51     1354.26     27.86 o 
   3   1   2     1808.96     1807.65     37.40 o 
   4   1   2     3310.63     2949.49     65.70 o 
   5   1   2      724.60      697.05     21.30 o 
   6   1   2        1.27       -2.84      4.24 o 
   8   1   2        3.90        8.55      7.46 o 
   9   1   2        2.33       11.13      8.60 o 
  10   1   2        1.17        8.17      9.98 o 
  11   1   2        7.62       -1.06     10.99 o 
  12   1   2        7.10      -19.40     14.35 o 
 -12   2   2        8.73       12.93     14.54 o 
 -11   2   2       18.20       18.47     13.99 o 
 -10   2   2        6.58       -0.10     10.04 o 
  -9   2   2       23.10       11.00     12.23 o 
  -8   2   2       27.28       44.07      8.77 o 
  -7   2   2        0.33        4.24      5.44 o 
  -6   2   2     2745.23     2645.66     59.27 o 
  -5   2   2       33.47       30.76      9.47 o 
  -4   2   2      718.78      625.91     19.42 o 
  -2   2   2      436.13      405.13     14.45 o 
  -1   2   2    11153.52    10767.37    208.46 o 
   0   2   2     1383.30     1350.05     24.23 o 
   1   2   2        1.34       -1.25      1.40 o 
   2   2   2      120.40      139.56      8.65 o 
   3   2   2      717.45      611.20     17.31 o 
   5   2   2       41.56       50.36      7.03 o 
   6   2   2        3.57        2.03      4.18 o 
   7   2   2        5.06        6.06      5.43 o 
   8   2   2       14.59       15.97      7.56 o 
   9   2   2      103.93      124.99     17.78 o 
  10   2   2        3.51       -3.07      9.69 o 
  11   2   2        6.62       13.43     13.27 o 
  12   2   2        0.48        5.60     14.85 o 
 -11   3   2        3.69       -8.88     12.63 o 
 -10   3   2        4.65       -2.68     10.91 o 
  -9   3   2        6.77       19.64      8.01 o 
  -8   3   2        0.60        4.68      6.55 o 
  -7   3   2       20.04       36.71      8.91 o 
  -6   3   2       19.05       27.88      7.01 o 
  -5   3   2     1309.29     1280.28     33.79 o 
  -4   3   2     3399.91     3348.56     67.57 o 
  -3   3   2     4572.53     4215.35     91.18 o 
  -2   3   2     1181.35     1076.47     29.11 o 
  -1   3   2     1412.92     1319.15     28.12 o 
   0   3   2       92.67       98.35      6.15 o 
   2   3   2     1993.33     1962.05     44.30 o 
   3   3   2       46.97       55.27      4.65 o 
   5   3   2      136.01      161.27     11.85 o 
   6   3   2      174.45      184.78     21.87 o 
   7   3   2        8.98       16.27      7.09 o 
   8   3   2        2.83       20.10      9.44 o 
   9   3   2        7.60        2.44     10.40 o 
  10   3   2        9.47        1.24     10.30 o 
  11   3   2        0.43        0.45     11.75 o 
 -11   4   2        6.73        1.70     11.39 o 
 -10   4   2        1.60       -1.28      8.60 o 
  -9   4   2        9.17       21.82     10.95 o 
  -8   4   2      218.77      264.02     24.56 o 
  -7   4   2      212.72      206.61     20.00 o 
  -6   4   2       29.24       21.72      6.83 o 
  -5   4   2      153.49      189.31     13.34 o 
  -4   4   2     2384.95     2385.65     59.81 o 
  -3   4   2     1286.94     1190.17     30.22 o 
  -2   4   2      249.80      205.50     12.85 o 
  -1   4   2       35.11       28.66      5.80 o 
   0   4   2      166.34      163.14      6.43 o 
   1   4   2      303.73      300.52      9.37 o 
   2   4   2      172.24      167.92      8.38 o 
   3   4   2       68.75       70.76      5.98 o 
   4   4   2      127.73      136.09      8.11 o 
   5   4   2       36.65       42.52      7.40 o 
   6   4   2        0.92       -0.63      4.39 o 
   7   4   2       20.08       14.49      6.21 o 
   8   4   2        2.20        7.29      6.99 o 
   9   4   2        0.01        2.41      7.70 o 
  10   4   2        0.03       16.18     10.98 o 
  11   4   2        0.09        7.83     13.00 o 
 -11   5   2        1.30       19.53     18.09 o 
 -10   5   2        2.40       23.58     11.66 o 
  -9   5   2       27.96       10.14     10.50 o 
  -8   5   2       24.68       28.69     13.38 o 
  -7   5   2        3.38       13.05      8.47 o 
  -6   5   2        9.40        8.72      7.04 o 
  -5   5   2       20.71       15.50      5.48 o 
  -4   5   2      299.73      333.04     17.22 o 
  -3   5   2       88.96       95.42     10.37 o 
  -2   5   2      896.43      972.25     31.02 o 
  -1   5   2        8.99        3.75      4.44 o 
   0   5   2        1.31        1.29      2.58 o 
   1   5   2        0.56        7.59      3.76 o 
   2   5   2       31.13       40.70      4.54 o 
   3   5   2       28.85       29.97      8.01 o 
   4   5   2       37.48       39.66      7.53 o 
   5   5   2      114.78      128.32     13.86 o 
   6   5   2       56.37       65.95      9.22 o 
   7   5   2       69.24       36.47      9.92 o 
   8   5   2       26.82       25.60      9.86 o 
   9   5   2        5.55        0.43      7.36 o 
  10   5   2        3.70       26.97     30.30 o 
  11   5   2        2.19       16.06     14.89 o 
 -10   6   2        1.09       15.08     11.09 o 
  -9   6   2        0.29        9.69      9.13 o 
  -8   6   2        0.58       21.01      9.98 o 
  -7   6   2       21.05       32.77     10.26 o 
  -6   6   2       16.97       24.31      8.38 o 
  -5   6   2      160.31      139.15     15.07 o 
  -4   6   2       18.39        9.01      6.59 o 
  -3   6   2        0.34        1.84      5.24 o 
  -2   6   2       42.64       33.95      8.26 o 
  -1   6   2       30.59       22.84      7.27 o 
   0   6   2       86.81       89.69     11.07 o 
   1   6   2       30.99       36.94      7.87 o 
   2   6   2       15.31       26.96      7.54 o 
   3   6   2        0.01        2.23      4.96 o 
   4   6   2       60.77       67.83     10.66 o 
   5   6   2       11.27        3.57      6.15 o 
   6   6   2        3.35        7.98      6.71 o 
   7   6   2        3.31       -0.77      7.61 o 
   8   6   2        3.58        7.96     14.63 o 
   9   6   2        5.44        8.04      9.83 o 
  10   6   2        0.64       -2.61     11.22 o 
  -9   7   2        0.00       18.38     13.33 o 
  -8   7   2       15.62       27.53     14.00 o 
  -7   7   2      177.56      185.30     29.50 o 
  -6   7   2       28.40       22.21     11.31 o 
  -5   7   2       62.56       34.76     12.12 o 
  -4   7   2      127.88      140.47     19.03 o 
  -3   7   2        6.95        4.46      6.63 o 
  -2   7   2       88.16      117.51     13.43 o 
  -1   7   2      333.42      287.96     20.89 o 
   0   7   2       30.11       23.37      7.68 o 
   1   7   2        1.35       11.02      6.48 o 
   2   7   2       12.29       35.60      8.23 o 
   3   7   2        2.13        1.12      5.99 o 
   4   7   2        2.70       -2.16      7.35 o 
   5   7   2        0.87        3.81      8.18 o 
   6   7   2       61.29       62.33     14.49 o 
   7   7   2       44.28       55.00     20.21 o 
   8   7   2        1.53       14.95      9.47 o 
   9   7   2        0.06      -12.57     11.41 o 
  -9   8   2        3.46       20.06     14.84 o 
  -8   8   2        2.54       13.06     13.88 o 
  -7   8   2        2.87       10.13     11.37 o 
  -6   8   2        0.46       -2.53      9.85 o 
  -5   8   2       91.11       83.17     18.74 o 
  -3   8   2       40.36       47.38     10.83 o 
  -2   8   2       12.36        6.41      8.91 o 
  -1   8   2       31.44       33.40     10.95 o 
   0   8   2       37.33       16.99      7.96 o 
   1   8   2       61.67       68.83     12.05 o 
   2   8   2       51.65       75.29     12.56 o 
   3   8   2        5.13        9.67      9.38 o 
   4   8   2        4.34       15.47      9.97 o 
   5   8   2       25.84       21.18     10.66 o 
   6   8   2        0.39        7.33     10.03 o 
   7   8   2        4.55       -4.39     13.97 o 
   8   8   2        2.33       10.46     12.25 o 
   9   8   2        0.25       -7.67     16.91 o 
  -8   9   2        0.23        9.24     13.54 o 
  -7   9   2        0.64        3.70     13.13 o 
  -6   9   2       25.17       11.91     12.36 o 
  -5   9   2       29.64       24.31     13.56 o 
  -4   9   2        3.28        5.32     10.02 o 
  -3   9   2       61.70       82.76     18.06 o 
  -2   9   2       44.51       28.37      9.99 o 
  -1   9   2       32.01       15.81      9.49 o 
   0   9   2       46.68       44.33     12.27 o 
   1   9   2       22.70       46.56     11.84 o 
   2   9   2        1.26        0.66     10.19 o 
   3   9   2        0.73        3.30     10.95 o 
   4   9   2        0.65       -0.51      9.08 o 
   5   9   2        0.63       -9.07     10.01 o 
   6   9   2       37.06       44.49     17.36 o 
   7   9   2        4.89      -18.00     13.34 o 
  -6  10   2        1.48       -1.35     11.82 o 
  -5  10   2        1.92       19.00     13.89 o 
  -4  10   2        4.32        2.66     12.58 o 
  -3  10   2       19.69        1.83     11.99 o 
  -2  10   2        4.30        4.17      9.12 o 
  -1  10   2       58.16       69.97     14.62 o 
   0  10   2        0.26       -0.39      9.85 o 
   1  10   2        9.13       18.02     10.52 o 
   2  10   2        5.19       10.35     11.82 o 
   3  10   2       39.42       59.20     16.43 o 
   4  10   2        8.88       27.42     15.17 o 
   5  10   2       16.43       12.56     14.15 o 
   6  10   2        1.27       -8.09     11.39 o 
  -4  11   2        2.71        7.04     15.80 o 
  -3  11   2       19.98        2.44     13.96 o 
  -2  11   2        4.19        5.19     14.04 o 
  -1  11   2        0.03        2.75     10.68 o 
   0  11   2        2.69        0.62     11.06 o 
   1  11   2        0.01        0.26     13.48 o 
   2  11   2        4.62       -2.89     12.77 o 
   3  11   2        0.29        1.60     13.61 o 
   4  11   2        0.11        2.98     13.20 o 
 -11   0   3        0.15        9.64     21.08 o 
  -9   0   3       11.97       -3.59     13.24 o 
  -7   0   3        1.58        4.05      9.70 o 
  -5   0   3      463.62      447.33     29.35 o 
  -3   0   3        3.82        7.01      6.69 o 
  -1   0   3     5686.98     5868.44    232.24 o 
   1   0   3     7262.77     7476.49    202.36 o 
   5   0   3     1391.05     1267.61     50.86 o 
   7   0   3        0.48       -2.07      7.39 o 
   9   0   3       69.72       53.91     25.60 o 
  11   0   3       53.80       55.26     22.32 o 
 -12   1   3        0.86       -0.44     15.88 o 
 -11   1   3       33.90       11.68     18.23 o 
 -10   1   3       13.96        2.75      9.84 o 
  -9   1   3        3.42        1.29      8.98 o 
  -8   1   3      145.13      169.78     15.33 o 
  -7   1   3      398.87      465.20     22.17 o 
  -6   1   3       95.07       82.61      9.69 o 
  -5   1   3      301.91      360.17     16.57 o 
  -4   1   3     1922.47     1747.67     39.19 o 
  -3   1   3        8.35        2.86      2.86 o 
  -2   1   3      581.92      616.92     21.41 o 
  -1   1   3     3645.45     3708.44     82.97 o 
   1   1   3     2295.14     2353.35     43.31 o 
   2   1   3      873.62     1003.18     22.02 o 
   3   1   3     3006.76     3037.56     58.07 o 
   4   1   3      457.07      464.04     15.68 o 
   5   1   3      545.20      567.58     15.96 o 
   6   1   3      145.31      132.89     13.65 o 
   7   1   3       98.75       91.26     10.64 o 
   8   1   3       42.58       57.35     11.72 o 
   9   1   3        2.83       -1.97      7.77 o 
  10   1   3        2.19        0.37      9.19 o 
  11   1   3        0.03        5.95     14.89 o 
  12   1   3        1.02      -18.17     15.12 o 
 -12   2   3       12.40       25.14     15.69 o 
 -11   2   3        0.79        3.30     12.06 o 
 -10   2   3       21.97       14.81     11.17 o 
  -9   2   3        2.77        1.46      7.20 o 
  -8   2   3       90.35       78.01     11.17 o 
  -7   2   3       11.47        6.40      5.84 o 
  -6   2   3      491.03      431.40     21.30 o 
  -5   2   3     3511.21     3447.00     71.21 o 
  -4   2   3      149.35      152.35     12.47 o 
  -3   2   3      757.37      697.79     22.42 o 
  -2   2   3     1707.49     1714.22     47.61 o 
  -1   2   3     4807.46     4582.65     92.41 o 
   0   2   3       94.19       88.44      5.74 o 
   1   2   3      830.06      836.93     18.51 o 
   2   2   3       40.02       32.93      4.46 o 
   3   2   3     1832.04     1672.55     36.07 o 
   4   2   3       90.86      101.53      8.33 o 
   5   2   3       68.69       69.93      8.07 o 
   6   2   3       73.76       80.92      9.25 o 
   7   2   3       76.95      119.53     18.64 o 
   8   2   3        0.70        3.36      6.63 o 
   9   2   3        7.93       27.22     10.01 o 
  10   2   3        0.47        3.81      9.47 o 
  11   2   3        0.12       -5.70     12.67 o 
  12   2   3        3.40       16.54     14.08 o 
 -11   3   3       10.03       16.52     12.84 o 
 -10   3   3        7.19        6.91     19.89 o 
  -8   3   3      123.93      137.47     14.50 o 
  -7   3   3     1145.80     1194.61     36.03 o 
  -6   3   3      209.80      249.94     21.52 o 
  -5   3   3        3.69        1.62      4.30 o 
  -4   3   3      150.56      184.55     13.93 o 
  -3   3   3      101.06       89.53     11.11 o 
  -2   3   3      727.66      831.32     36.42 o 
  -1   3   3     1031.77     1006.14     23.22 o 
   0   3   3       30.10       34.69      3.40 o 
   1   3   3      821.19      851.57     22.03 o 
   2   3   3     1785.86     1861.95     34.63 o 
   3   3   3      127.00      120.17      8.98 o 
   5   3   3       81.72       76.41      8.55 o 
   6   3   3       15.23       22.65      6.57 o 
   7   3   3        8.70        8.10      5.47 o 
   8   3   3       82.20       78.40     11.14 o 
   9   3   3        1.01       -4.32      8.73 o 
  10   3   3        0.58       -6.49      9.08 o 
  11   3   3        2.37       14.38     12.75 o 
 -11   4   3        0.70       -6.07     15.71 o 
 -10   4   3       54.73       41.35     12.57 o 
  -9   4   3       18.14       10.97      9.18 o 
  -8   4   3        1.23       14.02      8.23 o 
  -7   4   3      277.95      325.28     18.33 o 
  -6   4   3        0.44        3.50      6.19 o 
  -5   4   3       92.00      129.96     13.69 o 
  -4   4   3      507.82      499.59     22.64 o 
  -3   4   3     1550.82     1585.24     55.06 o 
  -2   4   3      735.42      767.96     20.49 o 
  -1   4   3       29.41       23.19      4.08 o 
   0   4   3      172.74      179.01      7.34 o 
   1   4   3      155.60      150.02      7.09 o 
   2   4   3       53.76       52.26      4.97 o 
   4   4   3       28.96       26.90      4.45 o 
   5   4   3       79.35       62.65     12.15 o 
   6   4   3       57.17       75.88      9.59 o 
   7   4   3        7.47        3.46      6.64 o 
   8   4   3        9.58        6.85      8.37 o 
   9   4   3       72.79       66.74     11.62 o 
  10   4   3        3.82       -3.20      9.81 o 
  11   4   3        0.08       22.76     12.59 o 
 -11   5   3       18.79       50.77     24.82 o 
 -10   5   3        2.90       -1.29     10.28 o 
  -9   5   3       10.92       11.13     12.74 o 
  -8   5   3       50.35       52.21     10.66 o 
  -7   5   3      350.05      355.88     25.06 o 
  -6   5   3       61.95       29.96      9.82 o 
  -5   5   3      315.35      337.48     21.44 o 
  -4   5   3        0.43       -1.47      5.29 o 
  -3   5   3      511.51      506.83     25.69 o 
  -2   5   3      134.64      153.85      8.66 o 
  -1   5   3      129.65      139.12      9.21 o 
   0   5   3      139.93      160.56     12.17 o 
   1   5   3     1661.07     1473.04     31.96 o 
   2   5   3      221.80      240.79     11.76 o 
   3   5   3       42.65       51.74      5.82 o 
   4   5   3        1.33        0.80      4.14 o 
   5   5   3        2.23        4.47      4.72 o 
   7   5   3       92.74       77.22     14.40 o 
   8   5   3       29.47       10.51      9.27 o 
   9   5   3        2.05        9.70      9.30 o 
  10   5   3        0.30       18.67     13.42 o 
  11   5   3       11.00       37.56     17.45 o 
 -10   6   3        1.64       42.30     14.74 o 
  -9   6   3       67.99       98.45     18.68 o 
  -8   6   3        5.66       13.14     12.14 o 
  -7   6   3       11.31        4.91     10.90 o 
  -6   6   3        3.64        3.88     10.32 o 
  -5   6   3      290.12      308.01     27.10 o 
  -4   6   3       58.80       54.53      9.12 o 
  -3   6   3        0.44        7.97      6.80 o 
  -2   6   3       89.25       79.85     13.38 o 
  -1   6   3       11.68        8.02      4.08 o 
   0   6   3       17.79       20.51      7.40 o 
   1   6   3        9.91       19.43      8.15 o 
   2   6   3      103.36      119.54     12.21 o 
   4   6   3        0.67       11.66      6.34 o 
   5   6   3        2.76        1.97      6.86 o 
   6   6   3        0.51        1.36      6.64 o 
   7   6   3       94.64       96.58     17.17 o 
   8   6   3        1.35       10.92      7.33 o 
   9   6   3        0.40       13.45      9.57 o 
  10   6   3        0.44       24.20     12.00 o 
  -9   7   3        0.61        8.52     12.35 o 
  -8   7   3       36.47       38.46     14.90 o 
  -7   7   3        0.02       -1.64      9.41 o 
  -6   7   3        2.25        4.72      9.99 o 
  -5   7   3       72.31       44.82     12.88 o 
  -4   7   3       10.03       -0.09      6.76 o 
  -3   7   3        1.69        0.83      5.83 o 
  -2   7   3       14.16        9.88      6.79 o 
  -1   7   3        3.94       -2.85      5.27 o 
   0   7   3      110.79      100.69     15.27 o 
   1   7   3       12.17        7.75      6.58 o 
   2   7   3       43.54       61.80     11.02 o 
   3   7   3       50.16       30.57     10.98 o 
   4   7   3       21.31       15.57      8.06 o 
   5   7   3        7.88       -2.61      7.89 o 
   6   7   3       21.31       13.26     11.17 o 
   7   7   3        5.02        1.44      9.07 o 
   8   7   3        1.10       15.10     11.87 o 
   9   7   3        0.02        4.20     11.20 o 
  -9   8   3        0.82       21.94     14.12 o 
  -8   8   3        0.80       12.49     13.51 o 
  -7   8   3       77.26       60.97     16.24 o 
  -6   8   3        2.76       -8.44      9.48 o 
  -5   8   3       29.95       14.47     10.93 o 
  -4   8   3       28.12       12.28     10.57 o 
  -3   8   3       16.21        2.27      7.21 o 
  -2   8   3       19.42       19.09      8.21 o 
  -1   8   3       21.32       12.18      7.72 o 
   0   8   3        0.30       -1.50      6.66 o 
   1   8   3        1.45        0.14      6.24 o 
   2   8   3       38.03       44.43     12.43 o 
   3   8   3        8.78        8.93      8.38 o 
   4   8   3       19.42        9.76      9.44 o 
   5   8   3       57.57       47.27     15.35 o 
   6   8   3        0.29       10.84     10.22 o 
   7   8   3       14.82       25.45     13.13 o 
   8   8   3       16.52       18.21     18.83 o 
  -7   9   3        0.07       18.54     14.40 o 
  -6   9   3        2.68       -3.23     11.81 o 
  -5   9   3       50.92       45.69     15.26 o 
  -4   9   3        1.00        5.29     11.13 o 
  -3   9   3        7.21       11.38     10.38 o 
  -2   9   3        6.75       18.30      9.52 o 
  -1   9   3        0.50        1.40      7.81 o 
   0   9   3        6.35        1.39      8.02 o 
   1   9   3        2.75        9.03      8.60 o 
   2   9   3        7.40       15.98     11.49 o 
   3   9   3        4.15        3.87     10.49 o 
   4   9   3        0.63       -0.66     10.02 o 
   5   9   3        1.81       -7.89      9.80 o 
   6   9   3        5.87        7.94     10.45 o 
   7   9   3        0.29        8.66     15.78 o 
  -6  10   3        2.00        6.95     14.27 o 
  -5  10   3        1.02       10.41     13.39 o 
  -4  10   3        0.90        7.76     12.48 o 
  -3  10   3        4.16      -12.73     11.05 o 
  -2  10   3        0.38        4.86      9.90 o 
  -1  10   3        0.92        0.06      9.73 o 
   0  10   3       26.60       21.55     11.57 o 
   1  10   3        2.67       -6.67      8.94 o 
   2  10   3        0.08      -11.16      9.73 o 
   3  10   3        0.02       -1.64     10.65 o 
   4  10   3        1.14       -2.37     12.53 o 
   5  10   3        0.61       -7.49     15.85 o 
   6  10   3        3.91       28.64     18.28 o 
  -4  11   3        7.58        0.30     14.36 o 
  -3  11   3        0.00      -13.36     12.73 o 
  -2  11   3        3.26      -13.30     12.55 o 
  -1  11   3        0.40       -0.23     11.17 o 
   0  11   3        1.54        8.04     11.61 o 
   1  11   3        0.00       -8.10     13.98 o 
   2  11   3        0.02       -1.93     13.70 o 
   3  11   3        2.55      -12.96     16.66 o 
   4  11   3        0.03       13.11     20.73 o 
 -12   0   4       38.30       10.76     39.12 o 
 -10   0   4       89.56      116.53     28.32 o 
  -8   0   4        3.25      -10.64     18.12 o 
  -6   0   4      187.49      152.58     25.60 o 
  -4   0   4     1989.19     1873.27     94.81 o 
  -2   0   4    26015.23    26097.80   1010.16 o 
   0   0   4     4668.96     5015.68    137.42 o 
   2   0   4     1205.06     1221.38     32.63 o 
   4   0   4        7.49        3.91      5.01 o 
   6   0   4       41.82       32.49      7.95 o 
   8   0   4        0.05       15.33     12.23 o 
  10   0   4       13.46        7.03     15.70 o 
  12   0   4       28.57       52.61     26.80 o 
 -12   1   4        2.14       -0.07     25.52 o 
 -11   1   4        5.30        9.99     13.16 o 
 -10   1   4       19.25       17.05     10.70 o 
  -9   1   4        1.37       -6.83      7.29 o 
  -8   1   4      135.30      161.50     17.49 o 
  -7   1   4      354.45      430.46     21.76 o 
  -6   1   4       28.46       57.85     10.95 o 
  -5   1   4        0.80        5.21      5.10 o 
  -4   1   4      656.45      628.05     22.06 o 
  -3   1   4     7647.55     7097.51    168.07 o 
  -2   1   4      179.79      184.43     11.40 o 
  -1   1   4     3756.70     3545.92     72.12 o 
   0   1   4    14192.36    14430.79    313.22 o 
   1   1   4     4685.47     4686.53     92.16 o 
   2   1   4        2.08        3.92      2.29 o 
   3   1   4      139.05      126.41      8.81 o 
   4   1   4     1116.00     1113.41     23.69 o 
   5   1   4       14.71       16.81      4.01 o 
   6   1   4       17.48        4.81      4.24 o 
   7   1   4       75.38       82.96     18.11 o 
   8   1   4      123.14      141.78     15.99 o 
   9   1   4       39.90       52.52     17.66 o 
  10   1   4        9.96       -1.53      9.18 o 
  11   1   4        1.75       -5.63     11.92 o 
  12   1   4        4.69      -19.39     16.02 o 
 -12   2   4        0.49       18.93     55.66 o 
 -11   2   4       12.20       16.57     16.52 o 
 -10   2   4      181.45      134.28     22.40 o 
  -9   2   4      116.93      134.03     18.50 o 
  -8   2   4      235.51      269.71     19.79 o 
  -7   2   4      112.84      123.61     16.27 o 
  -6   2   4       53.02       70.93      9.48 o 
  -5   2   4     2137.80     2295.03     58.69 o 
  -4   2   4      904.04      892.42     33.09 o 
  -3   2   4       18.09       10.61      8.07 o 
  -2   2   4     2406.86     2518.64     65.82 o 
  -1   2   4     2745.57     2505.07    129.16 o 
   0   2   4      819.66      736.29     17.13 o 
   1   2   4     2811.43     2861.80     48.65 o 
   2   2   4      195.62      189.34      9.81 o 
   3   2   4     1346.40     1496.76     33.25 o 
   4   2   4       43.65       42.66      9.28 o 
   5   2   4      187.23      157.27     11.44 o 
   7   2   4       13.91       11.89      6.68 o 
   9   2   4       26.73       23.94     10.47 o 
  10   2   4        2.16       17.94     12.06 o 
  11   2   4        0.03        2.97     13.03 o 
  12   2   4       17.82       10.31     20.84 o 
 -11   3   4       14.84       18.80     14.03 o 
 -10   3   4        0.61       -5.56     12.15 o 
  -9   3   4      142.85      159.59     18.77 o 
  -8   3   4      663.12      761.25     36.70 o 
  -7   3   4      266.16      255.15     24.71 o 
  -6   3   4      199.82      244.59     18.90 o 
  -5   3   4      219.33      195.24     30.89 o 
  -4   3   4     1156.10     1184.68     41.87 o 
  -3   3   4      455.30      487.30     22.91 o 
  -2   3   4      360.99      384.53     14.68 o 
  -1   3   4     1696.60     1663.09     38.94 o 
   0   3   4      798.90      849.96     18.38 o 
   1   3   4     3387.76     3320.65    140.32 o 
   2   3   4       17.66        9.88      3.50 o 
   3   3   4      289.98      286.26     11.11 o 
   4   3   4       53.04       38.93      6.02 o 
   5   3   4       11.42        4.04      4.66 o 
   6   3   4        1.41       -5.93      4.44 o 
   7   3   4      200.23      204.93     15.82 o 
   8   3   4       73.48       70.16     13.62 o 
   9   3   4        9.37       -1.57      8.94 o 
  10   3   4        0.01       -6.25     10.07 o 
  11   3   4       12.58       32.27     14.40 o 
 -11   4   4       13.74       32.98     21.40 o 
 -10   4   4       16.71       23.69     13.61 o 
  -9   4   4       16.22       -0.06      8.42 o 
  -8   4   4       14.68       16.15     11.90 o 
  -7   4   4       17.04        1.58      7.11 o 
  -6   4   4        1.99       11.36      7.23 o 
  -5   4   4        9.58        7.28     10.07 o 
  -4   4   4      215.45      191.93     17.94 o 
  -3   4   4       73.46       90.03     12.10 o 
  -2   4   4     1159.05     1090.48     29.72 o 
  -1   4   4      100.32       84.02      6.18 o 
   0   4   4     1482.63     1481.96     29.36 o 
   1   4   4      345.74      376.01     11.44 o 
   2   4   4      147.58      147.55      7.79 o 
   3   4   4        0.21       -0.75      2.54 o 
   4   4   4      453.34      499.26     18.47 o 
   5   4   4       20.39       15.24      5.75 o 
   6   4   4        0.00        6.58      5.39 o 
   7   4   4       31.09       28.83      6.68 o 
   8   4   4      149.64      163.51     15.50 o 
   9   4   4        4.42        9.33      9.25 o 
  10   4   4        4.58        3.57     10.15 o 
  11   4   4       35.90       59.61     15.80 o 
 -11   5   4        0.15       10.20     15.84 o 
 -10   5   4       28.05       23.53     16.79 o 
  -9   5   4        0.06        7.49     10.43 o 
  -8   5   4        2.97       16.60     11.27 o 
  -7   5   4        0.38       13.83     11.06 o 
  -6   5   4        2.42       10.16      9.05 o 
  -5   5   4      246.87      311.85     25.32 o 
  -4   5   4        1.25       -0.93      6.86 o 
  -3   5   4       60.99       54.77      7.47 o 
  -2   5   4        0.67        1.51      3.78 o 
  -1   5   4      735.82      731.56     18.13 o 
   0   5   4       34.30       52.98      5.77 o 
   1   5   4      161.41      168.98      8.38 o 
   2   5   4      190.98      220.17      9.76 o 
   3   5   4      391.03      394.58     13.80 o 
   4   5   4      146.12      167.33     11.62 o 
   5   5   4       64.51       56.16      8.33 o 
   6   5   4        1.99        4.19      5.54 o 
   7   5   4       44.62       55.05     10.38 o 
   8   5   4       67.82       74.17     17.13 o 
   9   5   4       83.76       81.59     14.83 o 
  10   5   4        1.09        5.62     12.91 o 
  11   5   4        1.38       30.00     16.18 o 
 -10   6   4        2.24       12.51     14.46 o 
  -9   6   4       14.91       12.28     11.72 o 
  -8   6   4       85.16       77.10     21.50 o 
  -7   6   4       44.61       48.27     15.28 o 
  -6   6   4       87.38      124.13     19.48 o 
  -5   6   4       27.95       25.12      8.22 o 
  -4   6   4       57.02       43.23     17.09 o 
  -3   6   4      432.07      444.68     23.23 o 
  -2   6   4      207.42      236.43     17.30 o 
  -1   6   4       70.75       67.00      7.40 o 
   0   6   4       79.67       58.33      9.38 o 
   1   6   4      949.42      893.45     30.88 o 
   2   6   4       15.03       14.56      6.59 o 
   3   6   4        1.54        1.06      4.52 o 
   4   6   4       53.42       65.51     10.09 o 
   5   6   4       49.65       34.62      8.80 o 
   6   6   4        8.44        6.86      8.03 o 
   7   6   4        2.92        3.63      7.33 o 
   8   6   4        0.68        3.42      8.08 o 
   9   6   4        0.25        1.30     10.46 o 
  10   6   4        5.84       -2.50     10.23 o 
  -9   7   4        0.71        0.23     11.37 o 
  -8   7   4       26.43       24.51     13.46 o 
  -7   7   4       11.08       13.15     11.63 o 
  -6   7   4       64.90       33.65     21.34 o 
  -5   7   4        2.11       -3.68      8.03 o 
  -4   7   4       53.36       49.49     10.65 o 
  -3   7   4        0.02       -3.54      5.72 o 
  -2   7   4      284.03      269.49     28.05 o 
  -1   7   4       16.90       -0.27      7.11 o 
   0   7   4       89.78       72.83     17.05 o 
   1   7   4      237.81      289.79     19.94 o 
   2   7   4      325.03      393.68     22.56 o 
   3   7   4       14.95       13.24      8.46 o 
   4   7   4        6.49       24.82     10.31 o 
   5   7   4        0.55        1.64      9.02 o 
   6   7   4       43.80       49.06     12.57 o 
   7   7   4       55.19       41.78     21.65 o 
   8   7   4        1.34        9.03      9.81 o 
   9   7   4        2.01       18.24     11.59 o 
  -9   8   4       13.34       17.97     20.64 o 
  -8   8   4       24.47       31.46     14.51 o 
  -7   8   4       11.22        9.03     11.71 o 
  -6   8   4        9.68       -2.80     11.19 o 
  -5   8   4       18.51       17.32     11.62 o 
  -4   8   4       14.15        9.54      9.28 o 
  -3   8   4       76.85       90.90     13.49 o 
  -2   8   4       38.52       25.85     11.07 o 
  -1   8   4       22.21       15.01      8.02 o 
   0   8   4        1.65       -0.59      6.80 o 
   1   8   4       62.26       79.11     15.86 o 
   2   8   4        2.69        1.04      7.25 o 
   3   8   4        4.73       -3.54      8.59 o 
   4   8   4        8.69       13.56     10.07 o 
   5   8   4        1.36        4.94      9.32 o 
   6   8   4        0.05        2.84     10.29 o 
   7   8   4        0.08       12.56     13.36 o 
   8   8   4        9.19      -11.47     13.62 o 
  -7   9   4        0.12        5.73     12.25 o 
  -6   9   4        0.04       -0.23     11.45 o 
  -5   9   4       13.76        6.40     12.05 o 
  -4   9   4       20.92        9.97     12.17 o 
  -3   9   4       17.99       20.19     10.46 o 
  -2   9   4       87.46       69.49     12.55 o 
  -1   9   4       12.57       17.51      9.96 o 
   0   9   4        1.39        3.64      8.75 o 
   1   9   4       14.09       38.74     11.71 o 
   2   9   4       19.48       15.83     11.37 o 
   3   9   4       18.98       35.12     13.65 o 
   4   9   4        1.08        3.24     10.95 o 
   5   9   4        3.59        2.18     13.78 o 
   6   9   4        1.70       13.85     18.25 o 
   7   9   4       11.55       -1.52     15.94 o 
  -6  10   4        1.25       -7.13     13.92 o 
  -5  10   4        0.40        3.52     13.42 o 
  -4  10   4        1.76        3.79     12.35 o 
  -3  10   4        2.43        1.22     12.68 o 
  -2  10   4        0.16        9.02     10.14 o 
  -1  10   4        9.86       -3.87     10.65 o 
   0  10   4        9.41       16.80     11.10 o 
   1  10   4        4.78        6.52     12.24 o 
   2  10   4        0.88       -9.03     11.41 o 
   3  10   4        0.00      -13.46     15.95 o 
   4  10   4        5.74       28.81     18.08 o 
   5  10   4        1.16      -12.15     14.29 o 
   6  10   4        0.01       30.29     17.85 o 
  -4  11   4       11.65       14.09     15.26 o 
  -3  11   4        0.10        2.79     14.16 o 
  -2  11   4        0.22       -9.78     13.02 o 
  -1  11   4        1.75      -10.04     10.32 o 
   0  11   4        0.93        2.54     13.92 o 
   1  11   4        2.16       15.59     16.43 o 
   2  11   4        0.15      -19.78     18.66 o 
   3  11   4        1.26       16.39     20.54 o 
   4  11   4        0.19       -8.31     18.63 o 
 -11   0   5       48.37       21.27     34.13 o 
  -9   0   5       32.46       45.98     23.10 o 
  -7   0   5      160.23      136.36     21.68 o 
  -5   0   5     4898.90     5005.27    222.16 o 
  -3   0   5     2071.37     1850.53     89.86 o 
  -1   0   5     5681.98     5681.98    226.86 o 
   1   0   5     1359.75     1296.54     41.01 o 
   3   0   5     2422.95     2413.85     60.99 o 
   5   0   5      195.65      171.56     12.68 o 
   7   0   5       81.18       67.31     15.74 o 
   9   0   5      157.84      187.36     27.51 o 
  11   0   5        1.98      -21.05     22.45 o 
 -12   1   5        2.00      -14.77     22.94 o 
 -11   1   5       15.64      -14.18     19.81 o 
 -10   1   5       30.45       44.52     48.05 o 
  -9   1   5        0.04        2.37     10.26 o 
  -8   1   5       72.15       83.61     15.54 o 
  -7   1   5       31.11        3.99      9.16 o 
  -6   1   5       78.22       86.47     13.47 o 
  -5   1   5     1258.69     1263.81     43.76 o 
  -4   1   5     1606.86     1531.82     47.65 o 
  -3   1   5     1550.70     1499.90     44.66 o 
  -2   1   5      489.65      487.59     18.87 o 
  -1   1   5     4979.39     4698.04     93.16 o 
   0   1   5      963.85      859.68     29.04 o 
   1   1   5     4990.08     5027.63    114.82 o 
   2   1   5      675.45      645.64     16.35 o 
   3   1   5      515.01      506.73     12.81 o 
   4   1   5      869.64      802.27     18.65 o 
   5   1   5     1314.87     1312.86     37.21 o 
   6   1   5       36.36       49.32      8.84 o 
   7   1   5       85.87      100.38     23.27 o 
   8   1   5        0.99       -0.75      7.10 o 
   9   1   5      126.42      173.41     19.32 o 
  10   1   5        1.89       -2.01      9.39 o 
  11   1   5       23.06        7.46     11.88 o 
  12   1   5        2.58       15.97     17.61 o 
 -12   2   5        3.02       -2.11     26.60 o 
 -11   2   5        0.04        0.10     20.75 o 
 -10   2   5        2.72       -8.89     14.85 o 
  -9   2   5      149.03      145.98     29.15 o 
  -8   2   5       37.83       25.94     10.87 o 
  -7   2   5       47.26       51.88     10.15 o 
  -6   2   5      137.74      114.15     15.91 o 
  -5   2   5       96.46       96.18     38.17 o 
  -4   2   5        4.01        6.16      5.46 o 
  -3   2   5        0.01       -6.05      4.03 o 
  -2   2   5     6642.50     6297.46    127.34 o 
  -1   2   5      525.01      547.41     16.37 o 
   0   2   5     1207.23     1169.96     24.76 o 
   1   2   5      524.61      521.11     12.56 o 
   2   2   5      357.56      354.75     11.63 o 
   3   2   5      565.90      591.14     17.36 o 
   4   2   5      681.91      695.58     20.49 o 
   5   2   5      630.52      596.22     20.66 o 
   6   2   5       99.27      109.03     10.59 o 
   7   2   5        0.09       15.16      6.70 o 
   8   2   5        6.43       -3.84      6.79 o 
   9   2   5      122.34      173.21     19.42 o 
  10   2   5        2.31        0.12     10.27 o 
  11   2   5        0.02      -11.50     10.28 o 
 -11   3   5       10.64       -0.63     18.60 o 
 -10   3   5        0.40       21.33     12.44 o 
  -9   3   5        5.64        3.96     10.72 o 
  -8   3   5      108.08       94.83     17.35 o 
  -7   3   5       93.06      111.61     25.56 o 
  -6   3   5       36.38       23.24      8.78 o 
  -5   3   5        4.31       -0.74      7.35 o 
  -3   3   5      163.74      207.68     16.01 o 
  -1   3   5      250.30      250.65      9.97 o 
   0   3   5     1012.19      978.82     42.34 o 
   1   3   5      682.83      608.85     16.91 o 
   2   3   5      525.71      508.83     14.85 o 
   3   3   5      110.30      112.37      8.38 o 
   4   3   5       72.69       69.62      7.50 o 
   5   3   5      297.22      277.89     14.86 o 
   6   3   5       61.41       53.05      8.55 o 
   7   3   5        0.45        4.23      5.65 o 
   8   3   5       46.01       57.24     10.53 o 
   9   3   5       44.11       32.64     10.47 o 
  10   3   5       27.23        8.72     11.88 o 
  11   3   5       33.47       27.62     15.72 o 
 -11   4   5       25.12       21.20     19.68 o 
 -10   4   5        7.51       -7.74     11.93 o 
  -9   4   5        3.66       -1.04      9.19 o 
  -8   4   5       92.33      102.58     17.65 o 
  -7   4   5      151.53      128.56     23.74 o 
  -6   4   5        9.88        4.54      6.96 o 
  -5   4   5        4.15       10.10      8.64 o 
  -4   4   5       68.67       62.06     15.80 o 
  -3   4   5      135.01      138.90     16.75 o 
  -2   4   5      624.92      598.97     20.19 o 
  -1   4   5      271.59      281.55     10.45 o 
   0   4   5     1052.38     1107.54     23.94 o 
   1   4   5      178.40      190.02      8.76 o 
   2   4   5      131.76      155.84      8.16 o 
   3   4   5       27.12       28.80      4.31 o 
   4   4   5       49.68       44.47      6.58 o 
   5   4   5      214.35      229.95     14.21 o 
   6   4   5       69.47       65.03     12.75 o 
   7   4   5       18.68       21.82      7.98 o 
   8   4   5      193.61      196.40     16.49 o 
   9   4   5        3.03       -4.71      8.73 o 
  10   4   5        0.03       12.10     11.56 o 
  11   4   5       16.92        5.59     11.70 o 
 -11   5   5       10.86       33.73     24.91 o 
 -10   5   5        7.67        8.63     13.28 o 
  -9   5   5        7.19       21.63     16.50 o 
  -8   5   5        0.37        7.73     10.36 o 
  -7   5   5        7.80       -1.05      8.65 o 
  -6   5   5      105.76       86.24     18.90 o 
  -5   5   5        0.05       11.08      9.39 o 
  -4   5   5        0.23        0.56      7.68 o 
  -2   5   5      639.85      646.44     19.88 o 
  -1   5   5       96.20      110.76      8.47 o 
   0   5   5      180.07      187.89     14.01 o 
   1   5   5        0.00        0.32      2.95 o 
   2   5   5      336.05      320.01     19.34 o 
   3   5   5       75.54       60.79      6.93 o 
   4   5   5       34.64       30.39      6.21 o 
   5   5   5        9.63        1.77      4.30 o 
   6   5   5       50.80       29.61      7.18 o 
   7   5   5       67.13       76.27     10.35 o 
   8   5   5       11.51       13.28      8.91 o 
   9   5   5       35.57       49.44     12.82 o 
  10   5   5       28.23       26.54     17.26 o 
 -10   6   5        1.94       -2.34     11.93 o 
  -9   6   5       27.03        0.99     10.40 o 
  -8   6   5        4.49        6.50      8.97 o 
  -7   6   5        0.56       -0.60      9.63 o 
  -6   6   5       49.60       58.91     14.32 o 
  -5   6   5       16.83       32.65      8.34 o 
  -4   6   5       17.16       25.69      7.98 o 
  -3   6   5      132.86      149.76     14.78 o 
  -2   6   5        1.67        7.13      4.63 o 
  -1   6   5       27.74       20.43      5.20 o 
   0   6   5        0.01        4.27      5.61 o 
   1   6   5        0.05       -0.52      6.40 o 
   2   6   5       20.90        6.38      9.97 o 
   3   6   5      152.81      162.28     14.20 o 
   4   6   5      251.93      225.10     17.63 o 
   5   6   5        0.03        2.06      5.66 o 
   6   6   5       16.14        9.20      6.69 o 
   7   6   5        5.47       11.37      8.32 o 
   8   6   5       93.23       90.24     14.55 o 
   9   6   5       34.89        9.40     20.00 o 
  10   6   5        1.75       -3.21     11.16 o 
  -9   7   5       13.51       28.22     13.25 o 
  -8   7   5        0.37        9.04     11.61 o 
  -7   7   5       22.46       13.76     11.27 o 
  -6   7   5       46.68       80.05     34.15 o 
  -5   7   5        1.61        2.82      9.59 o 
  -4   7   5       13.43       13.84      8.19 o 
  -3   7   5        0.99        8.08      7.03 o 
  -2   7   5       19.44       15.54      7.91 o 
   0   7   5        0.75       -2.30      6.61 o 
   1   7   5        0.26       -1.78      5.73 o 
   2   7   5       21.62       32.47      8.58 o 
   3   7   5       27.20       13.86      8.41 o 
   4   7   5       26.36       22.65     12.27 o 
   5   7   5        9.62       -1.48     11.47 o 
   6   7   5       35.13       42.64     12.37 o 
   7   7   5        3.56        5.69     14.46 o 
   8   7   5        0.97        2.71     12.43 o 
   9   7   5        0.65       19.10     16.82 o 
  -8   8   5        0.81       -8.79     13.09 o 
  -7   8   5        0.57       10.12     13.59 o 
  -6   8   5        0.88        4.11     11.03 o 
  -5   8   5       21.80       40.96     13.80 o 
  -4   8   5       50.24       29.91     12.32 o 
  -3   8   5       22.51       38.16     10.32 o 
  -2   8   5        4.80        0.82      7.67 o 
  -1   8   5      121.65      177.21     21.30 o 
   0   8   5        0.50        4.19      7.19 o 
   1   8   5       18.28       -0.38      7.92 o 
   2   8   5       15.28        5.60      8.86 o 
   3   8   5        8.03      -11.55      8.20 o 
   4   8   5       15.93       35.98     12.47 o 
   5   8   5        7.24        6.31     10.39 o 
   6   8   5        5.59       37.42     15.13 o 
   7   8   5        8.77       13.04     12.87 o 
   8   8   5        2.25       13.23     13.83 o 
  -7   9   5        0.83        6.21     13.41 o 
  -6   9   5        0.21       -0.79     12.76 o 
  -5   9   5        7.84        7.84     11.77 o 
  -4   9   5        6.54        4.20     10.83 o 
  -3   9   5        0.15       -3.93      8.43 o 
  -2   9   5        5.83        5.23      9.03 o 
  -1   9   5        8.52        9.41      9.72 o 
   0   9   5        0.19       -6.76      7.89 o 
   1   9   5       76.78       76.84     14.44 o 
   2   9   5       15.97       42.46     16.97 o 
   3   9   5        2.71        2.80     13.86 o 
   4   9   5        7.58        3.61     12.83 o 
   5   9   5        0.39       -6.34     12.16 o 
   6   9   5       38.38       40.27     18.88 o 
   7   9   5       23.24       32.83     18.12 o 
  -6  10   5        1.47       18.44     16.08 o 
  -5  10   5        5.78        8.07     14.64 o 
  -4  10   5        0.00        6.18     12.50 o 
  -3  10   5        0.28       18.86     13.02 o 
  -2  10   5       83.28      104.41     16.95 o 
  -1  10   5       35.05       21.32     11.79 o 
   0  10   5        0.11       20.29     10.97 o 
   1  10   5        5.02       -4.18     14.94 o 
   2  10   5       38.72       56.13     21.06 o 
   3  10   5        0.40       -7.58     16.93 o 
   4  10   5        7.71        1.31     16.37 o 
   5  10   5        3.14        3.45     14.87 o 
   6  10   5       21.01        3.89     15.65 o 
  -4  11   5        0.05        7.90     17.08 o 
  -3  11   5        0.58       -0.20     13.30 o 
  -2  11   5        0.34       -9.64     12.36 o 
  -1  11   5        1.16        0.76     13.39 o 
   0  11   5        0.14      -17.22     17.59 o 
   1  11   5        0.32       -3.97     14.31 o 
   2  11   5        1.79      -19.68     18.38 o 
   3  11   5        0.52       -2.23     18.01 o 
 -12   0   6        0.06      -46.08     30.72 o 
 -10   0   6       30.72        0.53     22.32 o 
  -8   0   6        7.67       26.78     19.95 o 
  -6   0   6        0.14       -2.89     12.08 o 
  -4   0   6      234.90      222.97     28.36 o 
  -2   0   6     5616.49     5766.54    236.30 o 
   0   0   6    16561.14    17317.29    464.21 o 
   2   0   6     4259.09     4408.60    126.72 o 
   4   0   6       48.11       52.88     16.18 o 
   6   0   6       33.70       23.76     10.21 o 
   8   0   6       87.16       62.05     17.87 o 
  10   0   6        0.52        7.15     15.00 o 
 -12   1   6       12.60       25.27     29.04 o 
 -11   1   6        1.21      -17.49     21.57 o 
 -10   1   6       20.13        4.43     17.38 o 
  -9   1   6       77.82       97.51     23.31 o 
  -8   1   6       76.25       74.70     20.25 o 
  -7   1   6       19.32       23.10     14.32 o 
  -6   1   6      154.29      200.72     47.13 o 
  -5   1   6       11.37       11.66     10.44 o 
  -4   1   6       93.29      114.92     16.34 o 
  -3   1   6      162.72      211.84     17.66 o 
  -2   1   6      155.16      151.53     10.54 o 
  -1   1   6      967.60     1010.13     24.81 o 
   0   1   6       93.50       93.85     12.67 o 
   1   1   6     1334.46     1434.85     38.66 o 
   2   1   6     1326.14     1486.94     31.25 o 
   4   1   6      390.08      372.07     11.89 o 
   5   1   6       44.88       34.97      5.77 o 
   6   1   6      484.39      456.49     22.44 o 
   7   1   6       62.10       34.44      9.63 o 
   8   1   6        0.01       -2.51      7.53 o 
   9   1   6        7.12        5.65      9.46 o 
  10   1   6        4.42        0.42      9.53 o 
  11   1   6        0.36       -8.64     11.33 o 
 -11   2   6        0.46        0.91     26.91 o 
 -10   2   6        0.09       -7.55     26.91 o 
  -9   2   6        3.01        0.47     15.30 o 
  -8   2   6       14.15       -2.85      9.56 o 
  -7   2   6        4.87        2.67      7.75 o 
  -6   2   6        5.93        8.61      7.22 o 
  -5   2   6        0.36       -0.21      6.06 o 
  -4   2   6        4.15        9.31      6.40 o 
  -3   2   6      109.31       74.17      9.77 o 
  -2   2   6     2973.24     2791.43     61.71 o 
  -1   2   6      419.27      448.66     13.08 o 
   0   2   6      784.70      785.39     23.64 o 
   1   2   6      104.31       97.76      6.59 o 
   2   2   6     1062.47     1091.20     25.24 o 
   3   2   6       75.03       85.22      9.91 o 
   4   2   6        8.62        7.61      3.95 o 
   5   2   6      173.03      205.40     17.69 o 
   6   2   6       80.82      109.84     15.37 o 
   7   2   6       51.35       34.99      8.37 o 
   8   2   6        1.52        6.05      7.74 o 
   9   2   6        0.72       -6.50      7.81 o 
  10   2   6       29.96       25.11     11.43 o 
  11   2   6        0.00        2.07     12.75 o 
 -11   3   6        9.39        4.52     22.14 o 
 -10   3   6       17.86       20.83     14.59 o 
  -9   3   6        2.99       20.12     12.66 o 
  -8   3   6        9.02        8.75     11.38 o 
  -7   3   6      155.74      155.78     19.52 o 
  -6   3   6      165.80      174.45     19.63 o 
  -5   3   6      104.38      109.83     14.79 o 
  -4   3   6      193.25      193.97     30.43 o 
  -3   3   6      360.15      406.83     22.11 o 
  -2   3   6     2037.62     1980.23     47.07 o 
  -1   3   6       16.27       17.59      5.49 o 
   0   3   6      125.30      141.87      7.87 o 
   1   3   6      244.40      237.95     14.23 o 
   2   3   6      635.32      635.25     15.92 o 
   3   3   6       44.93       26.87      6.22 o 
   4   3   6      679.70      699.39     21.42 o 
   5   3   6      279.11      311.12     20.76 o 
   6   3   6      101.84      100.68     14.14 o 
   7   3   6       36.33       40.08      8.68 o 
   8   3   6        3.22       -2.60      8.22 o 
   9   3   6        1.70        9.63      9.53 o 
  10   3   6       38.08       51.38     14.05 o 
  11   3   6        0.98        6.43     13.16 o 
 -11   4   6       10.49        8.97     13.30 o 
 -10   4   6        4.11       14.61     14.03 o 
  -9   4   6       13.68       30.40     13.35 o 
  -8   4   6        0.25        5.95     10.25 o 
  -7   4   6        0.21       12.13      8.92 o 
  -6   4   6      279.37      302.30     24.91 o 
  -5   4   6       14.60       19.33      9.72 o 
  -4   4   6      797.47      750.63     32.71 o 
  -3   4   6     1787.02     1722.19     44.88 o 
  -2   4   6      173.88      181.36     11.95 o 
  -1   4   6      523.69      490.17     15.44 o 
   0   4   6      748.09      697.74     19.35 o 
   1   4   6        6.49        5.57      2.64 o 
   2   4   6       54.26       32.37      9.75 o 
   3   4   6       88.95       72.40      6.18 o 
   4   4   6     3170.18     3190.88     66.16 o 
   5   4   6       26.25       16.32      5.74 o 
   6   4   6      145.09      129.40     12.22 o 
   7   4   6       68.12       62.26     10.12 o 
   8   4   6      163.56      187.43     16.38 o 
   9   4   6       11.96        4.28      9.57 o 
  10   4   6        4.90        0.53     10.86 o 
  11   4   6        4.48       14.37     15.01 o 
 -10   5   6       11.04       11.92     12.65 o 
  -9   5   6        2.74       -2.95     10.63 o 
  -8   5   6       77.17       89.37     17.19 o 
  -7   5   6       37.29       25.06     10.00 o 
  -6   5   6      198.64      215.61     22.52 o 
  -5   5   6      157.53      182.96     20.11 o 
  -4   5   6      108.80      112.09     15.71 o 
  -3   5   6        7.02        1.31      4.96 o 
  -2   5   6     1389.55     1432.08     33.63 o 
  -1   5   6       34.91       29.60      4.75 o 
   0   5   6       19.62       14.82      3.85 o 
   1   5   6       15.36        9.46      3.82 o 
   2   5   6       77.80       61.25      6.73 o 
   3   5   6      252.30      266.35     11.97 o 
   4   5   6        8.51        3.43      4.34 o 
   5   5   6      707.51      755.16     25.37 o 
   7   5   6       47.20       82.09     12.49 o 
   8   5   6       43.08       26.68      9.52 o 
   9   5   6        5.22       12.72     15.65 o 
  10   5   6        5.36       24.08     16.66 o 
 -10   6   6        0.40       13.23     13.39 o 
  -9   6   6       29.12       33.12     13.25 o 
  -8   6   6        5.44       16.93     10.96 o 
  -7   6   6        0.94       -5.94      8.84 o 
  -6   6   6       52.55       47.14     20.77 o 
  -5   6   6        4.50        4.06      8.02 o 
  -4   6   6       24.27       15.42      7.19 o 
  -3   6   6       23.49       14.47      7.18 o 
  -2   6   6       85.88      119.91     13.83 o 
  -1   6   6      142.82      121.56     10.16 o 
   0   6   6        4.17       -6.27      4.18 o 
   1   6   6       63.70       50.16      8.09 o 
   2   6   6      641.36      733.87     27.55 o 
   4   6   6       26.67       19.20      7.56 o 
   5   6   6       53.30       64.46     10.41 o 
   6   6   6      271.23      278.88     21.27 o 
   7   6   6       52.30       46.17     15.21 o 
   8   6   6       11.73        1.60     11.13 o 
   9   6   6       17.28        0.45     11.24 o 
  10   6   6        2.52       15.33     16.60 o 
  -9   7   6        0.25       -0.62     11.25 o 
  -8   7   6        0.37        0.14     10.88 o 
  -7   7   6        0.02      -12.77      8.51 o 
  -6   7   6        0.55        6.45      9.20 o 
  -5   7   6       21.28       10.13      8.32 o 
  -4   7   6        6.79        2.07      7.51 o 
  -3   7   6       15.58        9.14      7.41 o 
  -2   7   6        7.44       11.25      7.16 o 
  -1   7   6      263.17      264.98     23.46 o 
   0   7   6       94.03       88.50     12.31 o 
   1   7   6        2.42       -2.47      6.05 o 
   2   7   6        8.30        4.39      6.66 o 
   3   7   6       56.38       59.45     16.61 o 
   4   7   6       32.33       38.66     11.66 o 
   5   7   6      247.66      203.86     28.69 o 
   6   7   6       22.68       27.48     27.70 o 
   7   7   6        0.35       -1.16     11.88 o 
   8   7   6       14.01       21.96     13.86 o 
   9   7   6        3.87       -6.87     14.19 o 
  -8   8   6        0.00       -0.99     12.10 o 
  -7   8   6        6.61       17.15     12.62 o 
  -6   8   6        0.92        7.73     11.62 o 
  -5   8   6        0.24       -1.63      9.31 o 
  -4   8   6        0.07       -4.31      7.43 o 
  -3   8   6        5.79       -0.23      8.45 o 
  -2   8   6       47.24       43.60     11.71 o 
  -1   8   6       31.20       20.39      9.39 o 
   0   8   6       41.23       55.17     14.32 o 
   1   8   6       63.68       32.29     10.86 o 
   2   8   6      126.33      132.16     24.59 o 
   3   8   6        0.50        6.19     10.91 o 
   4   8   6      110.32       85.22     34.26 o 
   5   8   6        0.50        3.71     11.36 o 
   6   8   6        0.03       -5.70     11.66 o 
   7   8   6        3.84       11.96     13.62 o 
   8   8   6        5.33       -5.32     12.86 o 
  -7   9   6        0.52        3.45     14.32 o 
  -6   9   6        6.17      -12.25     10.38 o 
  -5   9   6        0.57       -8.42     10.57 o 
  -4   9   6       12.37        7.82     11.43 o 
  -3   9   6        3.87       -7.90      7.96 o 
  -2   9   6       10.70        6.08      8.72 o 
  -1   9   6        8.18        7.33     10.27 o 
   0   9   6        6.93        1.33      9.17 o 
   1   9   6       18.33       16.82     12.31 o 
   2   9   6       11.97        8.39     12.81 o 
   3   9   6       26.31       12.40     13.08 o 
   4   9   6       44.30       71.27     25.47 o 
   5   9   6        2.75      -10.46     11.42 o 
   6   9   6       23.03       18.98     16.80 o 
   7   9   6        9.91      -25.65     27.17 o 
  -6  10   6        0.35        6.01     14.24 o 
  -5  10   6        1.30        5.84     14.27 o 
  -4  10   6        0.68        7.70     13.53 o 
  -3  10   6        5.29        7.07     10.68 o 
  -2  10   6        0.64        4.21     12.69 o 
  -1  10   6        5.16       18.85     11.99 o 
   0  10   6        0.67        5.49     17.33 o 
   1  10   6        5.73       -0.93     14.04 o 
   2  10   6        1.06       -1.88     12.92 o 
   3  10   6        0.00       -1.75     14.29 o 
   4  10   6        9.08       -2.25     17.15 o 
   5  10   6       27.65       18.31     23.10 o 
  -3  11   6        5.05       -4.26     22.18 o 
  -2  11   6        0.04        6.45     14.28 o 
  -1  11   6        1.16       -0.70     13.48 o 
   0  11   6        0.77      -12.30     16.44 o 
   1  11   6       12.01       25.27     21.16 o 
   2  11   6        0.53       -7.87     25.34 o 
   3  11   6        0.55        1.41     19.64 o 
 -11   0   7        1.24      -27.83     25.99 o 
  -9   0   7       43.96       79.55     33.34 o 
  -7   0   7      202.45      157.29     34.92 o 
  -5   0   7        3.19        7.88     14.18 o 
  -3   0   7     1765.95     1537.77     79.51 o 
  -1   0   7        0.59       -2.15      4.60 o 
   1   0   7     2940.93     3307.70     96.32 o 
   3   0   7       28.31       17.45      7.58 o 
   7   0   7       33.07       35.54     12.27 o 
   9   0   7       26.62       48.04     28.09 o 
  11   0   7        0.20      -10.45     18.77 o 
 -12   1   7        2.89      -13.85     29.54 o 
 -11   1   7        0.04       -1.94     28.22 o 
 -10   1   7        6.88       -9.25     19.94 o 
  -9   1   7       26.80       13.39     32.16 o 
  -8   1   7        4.38       24.73     27.04 o 
  -7   1   7        7.00       24.10     13.25 o 
  -6   1   7       72.89       75.05     51.86 o 
  -5   1   7      347.36      407.81     30.50 o 
  -4   1   7      101.72      112.39     16.51 o 
  -3   1   7      216.46      275.65     20.27 o 
  -2   1   7        1.10        5.94      3.57 o 
  -1   1   7      112.99      123.05      7.56 o 
   0   1   7      470.72      475.85     17.42 o 
   1   1   7     3374.61     3209.33     78.00 o 
   2   1   7     1741.47     1718.63     39.62 o 
   3   1   7      477.98      424.83     13.82 o 
   4   1   7      245.40      217.03      9.39 o 
   5   1   7      113.27       92.97     14.41 o 
   6   1   7      186.29      149.09     11.86 o 
   7   1   7      177.40      152.94     20.62 o 
   8   1   7      132.23      192.70     18.73 o 
   9   1   7       13.04        8.93      9.58 o 
  10   1   7       10.00       20.13     11.46 o 
  11   1   7        0.49      -15.71     15.46 o 
 -11   2   7        3.24       23.48     23.47 o 
 -10   2   7        0.05       39.71     19.96 o 
  -9   2   7        3.81        5.98     14.94 o 
  -8   2   7       16.40        7.66     14.67 o 
  -7   2   7      329.80      323.21     66.44 o 
  -6   2   7       51.36       87.19     14.48 o 
  -5   2   7        1.57       -0.10      5.56 o 
  -4   2   7      276.72      305.15     25.99 o 
  -3   2   7      162.14      166.16     13.92 o 
  -2   2   7       90.85       89.99      9.87 o 
  -1   2   7      893.53      867.46     25.48 o 
   0   2   7     1195.73     1105.31     27.00 o 
   1   2   7       10.97       13.34      3.94 o 
   2   2   7     1599.22     1658.35     35.47 o 
   3   2   7      190.82      212.84     11.14 o 
   4   2   7       33.45       22.74      5.28 o 
   5   2   7      109.83      103.97      9.52 o 
   6   2   7      117.04      121.97     21.78 o 
   7   2   7       35.37       47.54      9.10 o 
   8   2   7       21.03       27.59     16.51 o 
   9   2   7        7.09       -3.08      9.15 o 
  10   2   7        4.79       -0.75     10.04 o 
  11   2   7        0.01        6.77     13.15 o 
 -11   3   7        3.89        6.25     19.21 o 
 -10   3   7        5.97       15.10     24.42 o 
  -9   3   7       97.50      148.48     33.57 o 
  -8   3   7      220.56      191.23     35.94 o 
  -7   3   7      109.40      148.25     26.77 o 
  -6   3   7       51.91       48.28     11.54 o 
  -5   3   7       42.02       27.10     12.82 o 
  -4   3   7      858.24      932.86     35.95 o 
  -3   3   7      182.06      163.31     14.67 o 
  -2   3   7      380.76      407.28     14.85 o 
  -1   3   7      559.62      579.77     16.73 o 
   0   3   7      214.06      219.61     10.83 o 
   1   3   7      843.67      861.00     19.79 o 
   2   3   7      560.17      558.00     16.72 o 
   3   3   7      794.93      877.08     27.71 o 
   4   3   7      892.69      940.58     30.46 o 
   5   3   7      581.45      566.75     39.18 o 
   7   3   7      100.50       85.86     16.04 o 
   8   3   7        8.23        8.58      7.33 o 
   9   3   7        0.25       -3.93      9.75 o 
  10   3   7       25.60       32.26     13.62 o 
  11   3   7        3.45        5.32     14.59 o 
 -11   4   7        0.00       -5.82     14.92 o 
 -10   4   7        9.22       -9.18     11.27 o 
  -9   4   7        1.46       31.36     21.44 o 
  -8   4   7        0.53        0.46     10.36 o 
  -7   4   7       16.53       38.49     11.79 o 
  -6   4   7       63.16       64.30     12.78 o 
  -5   4   7        0.37        0.37      6.90 o 
  -4   4   7      536.76      543.44     29.39 o 
  -3   4   7      684.08      718.32     30.77 o 
  -2   4   7        9.34        1.28      3.46 o 
  -1   4   7      927.13      998.18     28.19 o 
   0   4   7        3.81       -2.75      2.76 o 
   1   4   7      913.95      917.53     21.74 o 
   2   4   7       91.15       83.55      6.94 o 
   3   4   7       34.72       40.35      5.91 o 
   4   4   7      120.06      130.91     10.67 o 
   5   4   7       12.08        9.14      5.12 o 
   6   4   7       31.22       54.05      8.47 o 
   7   4   7      528.96      579.75     25.56 o 
   8   4   7      222.66      210.35     17.28 o 
   9   4   7        9.28        2.98     10.63 o 
  10   4   7        0.00       -1.15     11.23 o 
  11   4   7        1.67       -2.90     13.27 o 
 -10   5   7        0.32       11.65     13.64 o 
  -9   5   7        1.03       21.38     11.99 o 
  -8   5   7       43.51       51.02     16.13 o 
  -7   5   7       19.06       26.36     11.30 o 
  -6   5   7       70.25       92.28     16.41 o 
  -5   5   7       49.02       29.64     10.97 o 
  -4   5   7       28.47       34.37      9.31 o 
  -3   5   7        1.66        3.62      5.21 o 
  -2   5   7       34.70       43.86      6.30 o 
  -1   5   7       36.76       26.56      6.58 o 
   0   5   7       54.56       42.09      6.38 o 
   2   5   7      203.10      207.59     11.54 o 
   3   5   7       53.44       41.07      6.78 o 
   4   5   7       55.36       64.74      8.16 o 
   5   5   7      301.03      268.60     16.28 o 
   6   5   7      829.88      828.59     28.24 o 
   7   5   7        5.04       16.70      8.28 o 
   8   5   7       15.64        7.20     10.55 o 
   9   5   7        2.69       14.01     12.67 o 
  10   5   7        0.45       -7.66     28.62 o 
 -10   6   7        2.27       19.39     13.38 o 
  -9   6   7        0.02       16.04     13.68 o 
  -8   6   7        0.63       -0.73     10.06 o 
  -7   6   7       32.48       33.15     13.60 o 
  -6   6   7      169.47      134.44     19.43 o 
  -5   6   7       11.38        9.83      9.82 o 
  -4   6   7      143.48      126.18     34.14 o 
  -3   6   7      188.53      200.76     17.49 o 
  -2   6   7      774.46      830.63     48.50 o 
  -1   6   7      251.83      235.73     14.13 o 
   0   6   7       90.23       84.49      9.67 o 
   1   6   7      124.97      136.98     13.62 o 
   2   6   7      110.60       92.31     11.22 o 
   3   6   7       48.39       52.56      9.10 o 
   4   6   7      323.80      271.34     26.31 o 
   5   6   7      157.94      203.51     21.34 o 
   6   6   7       14.74        9.34      8.39 o 
   7   6   7      136.78       74.49     28.76 o 
   8   6   7        1.01      -10.98      8.15 o 
   9   6   7        0.04       -2.66     10.68 o 
  10   6   7        1.40        5.21     16.80 o 
  -9   7   7        0.20       21.22     11.69 o 
  -8   7   7        3.57        7.89      9.90 o 
  -7   7   7       15.82       11.41     16.87 o 
  -6   7   7        2.48        1.45     11.36 o 
  -5   7   7       19.81        0.17      7.67 o 
  -4   7   7        8.81        0.56      7.26 o 
  -3   7   7       22.63        7.50      8.11 o 
  -2   7   7      117.49      100.81     12.96 o 
  -1   7   7      118.55      113.01     14.48 o 
   0   7   7        0.02       -0.55      5.71 o 
   1   7   7      843.44      896.82     33.82 o 
   2   7   7      158.69      203.51     24.69 o 
   3   7   7       90.91       62.64     39.12 o 
   4   7   7      403.17      425.16     71.30 o 
   5   7   7        4.10      -12.09     11.68 o 
   6   7   7        1.03       19.43     12.47 o 
   7   7   7       11.20       25.27     16.55 o 
   8   7   7       12.88       15.98     13.98 o 
   9   7   7        0.24        4.99     14.68 o 
  -8   8   7        0.13        0.84     12.14 o 
  -7   8   7        0.08        6.60     12.24 o 
  -6   8   7        5.66       -1.92      9.95 o 
  -5   8   7        4.16       -2.45     10.97 o 
  -4   8   7        0.75       -5.46      7.06 o 
  -3   8   7        0.07       -4.84      7.19 o 
  -2   8   7        7.55        5.19      7.38 o 
  -1   8   7        3.89       -3.83      9.51 o 
   0   8   7        1.09        3.85      8.08 o 
   1   8   7      106.46      141.19     19.26 o 
   2   8   7      123.92      121.73     23.36 o 
   4   8   7       14.29       -7.68     10.72 o 
   5   8   7       10.49       23.62     15.62 o 
   6   8   7        3.49       -2.82     11.31 o 
   7   8   7        0.72        8.18     12.53 o 
   8   8   7        0.48       10.95     13.79 o 
  -7   9   7        5.77        4.23     14.85 o 
  -6   9   7       15.66        4.57     13.28 o 
  -5   9   7        2.19        7.18     15.49 o 
  -4   9   7        0.72       -4.52      8.90 o 
  -3   9   7        4.80       -0.61      8.91 o 
  -2   9   7       40.72       45.71     14.30 o 
  -1   9   7        6.55        3.16     11.40 o 
   0   9   7        0.36       -2.59      9.97 o 
   1   9   7       16.38       18.90     22.32 o 
   2   9   7        0.29        4.90     13.92 o 
   3   9   7      112.21      122.79     25.79 o 
   4   9   7       15.08       12.12     14.87 o 
   5   9   7        0.00      -21.46     14.31 o 
   6   9   7        9.94       10.40     18.51 o 
   7   9   7        0.11       -1.66     15.64 o 
  -5  10   7        0.17       25.77     17.90 o 
  -4  10   7        3.90        5.34     34.13 o 
  -3  10   7        1.30       -0.91     11.43 o 
  -2  10   7        7.53       14.26     12.49 o 
  -1  10   7        2.52       -7.57     11.79 o 
   0  10   7       10.78       -5.24     10.98 o 
   1  10   7        4.42       10.05     14.87 o 
   2  10   7       14.91       15.35     21.27 o 
   3  10   7        4.82        4.23     18.41 o 
   4  10   7       13.79        4.66     17.66 o 
   5  10   7       15.68       21.15     19.43 o 
  -3  11   7        0.84      -15.08     16.47 o 
  -2  11   7        0.12        7.31     14.44 o 
  -1  11   7        0.35      -10.28     13.85 o 
   0  11   7        0.10       -7.10     15.85 o 
   1  11   7        1.93        4.81     15.92 o 
   2  11   7        7.55       25.57     23.37 o 
   3  11   7        2.33       -5.02     18.77 o 
 -10   0   8        1.65        4.99     26.52 o 
  -8   0   8        3.14        6.04     23.37 o 
  -6   0   8      225.14      288.07     40.97 o 
  -4   0   8      740.72      904.53     59.65 o 
  -2   0   8       61.40       60.71     10.77 o 
   0   0   8      197.78      183.52     11.33 o 
   2   0   8      753.33      790.64     30.92 o 
   4   0   8     3137.84     3452.31     87.18 o 
   6   0   8      211.67      251.36     25.12 o 
   8   0   8       38.95       56.90     16.22 o 
  10   0   8        7.67       33.54     17.45 o 
 -11   1   8        0.23       23.70     47.52 o 
 -10   1   8       19.51       16.61     18.57 o 
  -9   1   8       12.99       21.42     22.05 o 
  -8   1   8       13.37       20.44     17.45 o 
  -7   1   8       67.66       64.94     34.92 o 
  -6   1   8      233.00      241.57     30.59 o 
  -5   1   8      178.49      199.88     23.01 o 
  -4   1   8      148.51      171.82     23.76 o 
  -3   1   8      255.86      272.87     20.27 o 
  -2   1   8        0.98        3.39      3.74 o 
  -1   1   8     1278.57     1358.34     32.77 o 
   0   1   8     3133.16     3078.68     75.50 o 
   1   1   8     2698.80     2892.21     72.12 o 
   2   1   8       31.64       39.38      5.22 o 
   3   1   8      171.88      197.15     10.07 o 
   4   1   8      705.09      719.27     19.88 o 
   5   1   8      289.31      322.67     23.81 o 
   6   1   8       36.67       57.54     12.88 o 
   7   1   8      170.46      174.18     16.27 o 
   8   1   8        9.42        3.07     10.44 o 
   9   1   8        5.45       25.55     11.00 o 
  10   1   8        5.14        3.08     14.84 o 
  11   1   8        3.80       -1.68     13.31 o 
 -11   2   8        0.16       -1.84     21.53 o 
 -10   2   8        0.44       11.89     18.15 o 
  -9   2   8        5.92       33.48     17.67 o 
  -8   2   8       13.35       -9.39     12.48 o 
  -7   2   8        9.04        6.52     12.96 o 
  -5   2   8       80.96      124.42     15.60 o 
  -4   2   8       74.51       74.68     14.39 o 
  -3   2   8      145.09      120.73     10.42 o 
  -2   2   8     2784.69     2840.59     62.71 o 
  -1   2   8       55.53       51.05      6.63 o 
   0   2   8      715.90      650.40     18.05 o 
   1   2   8     2338.51     2511.18     65.23 o 
   2   2   8      240.86      293.49     21.23 o 
   3   2   8     4940.78     5045.72     94.40 o 
   4   2   8      325.81      344.14     15.24 o 
   5   2   8       30.17       19.27      5.76 o 
   6   2   8        4.95        1.14      4.85 o 
   7   2   8        8.82        2.07      7.27 o 
   8   2   8       29.04       40.17     10.93 o 
   9   2   8        2.07       15.80     12.32 o 
  10   2   8       19.49       16.11     12.71 o 
  11   2   8        0.07       -0.90     13.12 o 
 -11   3   8        0.82        6.72     28.22 o 
 -10   3   8        9.49      -11.03     15.10 o 
  -9   3   8        3.48        0.59     13.16 o 
  -8   3   8       50.24       37.80     13.50 o 
  -7   3   8        0.04       23.28     10.90 o 
  -6   3   8       61.49       58.99     12.40 o 
  -5   3   8        2.44       -2.05      6.68 o 
  -4   3   8      386.49      368.73     32.26 o 
  -3   3   8      665.25      636.19     19.87 o 
  -2   3   8      113.36       79.85     12.73 o 
  -1   3   8     2514.67     2708.98     54.32 o 
   0   3   8      590.63      614.40     17.26 o 
   1   3   8     4085.67     4195.91     87.68 o 
   2   3   8       42.75       43.70      9.81 o 
   3   3   8      136.20      155.39     10.09 o 
   4   3   8      114.17      115.55      9.73 o 
   5   3   8       43.14       46.99      7.67 o 
   6   3   8        8.82        9.36      5.55 o 
   7   3   8       26.55       18.69      7.32 o 
   8   3   8      179.89      240.21     18.40 o 
   9   3   8       29.25       40.08     13.16 o 
  10   3   8       23.07       12.94     10.65 o 
  11   3   8        0.29       -9.40     13.52 o 
 -11   4   8        6.43       -3.83     17.46 o 
 -10   4   8        0.08        9.81     13.96 o 
  -9   4   8        5.87        9.13     11.63 o 
  -8   4   8        3.78        1.92      8.38 o 
  -7   4   8        4.18       -4.72      7.23 o 
  -6   4   8      437.11      453.79     30.55 o 
  -5   4   8        1.28       -0.67      9.81 o 
  -4   4   8       71.88       60.98      9.23 o 
  -3   4   8       31.07       29.34     10.16 o 
  -2   4   8      670.06      641.20     23.06 o 
  -1   4   8      508.95      570.43     20.41 o 
   0   4   8       65.25       49.43      6.65 o 
   1   4   8     1163.22     1232.60     27.36 o 
   2   4   8      117.77      112.97      7.98 o 
   3   4   8     1141.03     1104.22     29.14 o 
   4   4   8       49.93       59.46     12.04 o 
   5   4   8      259.51      219.34     14.15 o 
   6   4   8       86.22       61.77      9.21 o 
   7   4   8       10.85        6.57      7.16 o 
   8   4   8       11.86        4.43      9.15 o 
   9   4   8        6.33        3.63      9.00 o 
  10   4   8        0.86        4.87     11.79 o 
 -10   5   8        3.83       -1.78     11.63 o 
  -9   5   8        3.44       -6.18     10.51 o 
  -8   5   8        9.00        6.40     11.30 o 
  -7   5   8        0.04        0.21     15.92 o 
  -6   5   8       56.27       50.41     14.67 o 
  -5   5   8      278.23      294.27     40.39 o 
  -4   5   8       42.90       83.07     13.47 o 
  -3   5   8       32.37       54.75      8.60 o 
  -2   5   8        0.79        2.46      4.07 o 
  -1   5   8       54.37       45.50      5.88 o 
   0   5   8      508.82      514.75     16.46 o 
   1   5   8       15.70        8.98      3.97 o 
   2   5   8       66.38       51.73      6.08 o 
   3   5   8       87.54       79.35     14.32 o 
   4   5   8      556.40      512.64     31.56 o 
   5   5   8        0.16       -2.52      5.76 o 
   6   5   8        0.02        6.65      6.52 o 
   7   5   8        4.38        9.97      7.18 o 
   8   5   8        3.21      -12.59      8.40 o 
   9   5   8        0.07       14.66     12.34 o 
  10   5   8        4.59       -8.16     14.94 o 
 -10   6   8        0.11        1.29     13.12 o 
  -9   6   8        0.27       -8.20     11.56 o 
  -8   6   8        0.92       -0.88     11.24 o 
  -7   6   8        7.39       12.60      8.29 o 
  -6   6   8        0.29        2.19      9.30 o 
  -5   6   8        4.30        2.05      7.88 o 
  -4   6   8      254.03      250.11     23.28 o 
  -3   6   8       13.75       19.61      6.30 o 
  -2   6   8      250.39      277.82     27.07 o 
  -1   6   8       71.16       71.08      9.00 o 
   1   6   8       70.35       68.27     14.21 o 
   3   6   8       49.65       56.95     21.73 o 
   4   6   8        6.41        4.35      7.64 o 
   5   6   8        0.77       -2.26      8.23 o 
   6   6   8       45.24       19.62      9.16 o 
   7   6   8       23.40       13.61     10.70 o 
   8   6   8       24.69       11.44     11.44 o 
   9   6   8        1.03       -1.22     13.64 o 
  -9   7   8        0.05        1.72     12.27 o 
  -8   7   8        1.60       16.43     12.41 o 
  -7   7   8        2.07       -5.07     10.48 o 
  -6   7   8        4.19       -2.21      9.60 o 
  -5   7   8        0.05       -2.48      8.36 o 
  -4   7   8        8.81        6.07      8.09 o 
  -3   7   8        0.28       -0.40      7.52 o 
  -2   7   8      163.27      143.52     15.73 o 
  -1   7   8        0.37       -0.75      6.03 o 
   0   7   8      138.23      134.07     14.60 o 
   1   7   8      312.30      331.49     28.33 o 
   2   7   8      516.91      524.76     42.90 o 
   3   7   8      122.58      201.96     28.26 o 
   4   7   8      500.94      521.58    118.45 o 
   5   7   8       24.10       28.17     14.82 o 
   6   7   8        3.66        5.75     12.90 o 
   7   7   8       47.18       77.02     20.51 o 
   8   7   8        1.10        6.62     16.80 o 
   9   7   8        0.01        9.66     17.03 o 
  -8   8   8        3.79        0.05     14.12 o 
  -7   8   8        4.94       12.55     13.12 o 
  -6   8   8        1.80        8.85     11.26 o 
  -5   8   8        0.05       -6.30      9.80 o 
  -4   8   8       38.11       25.16     10.01 o 
  -3   8   8        3.00       -1.92      9.21 o 
  -2   8   8        0.87       -6.50      8.82 o 
  -1   8   8       27.86       19.25     14.93 o 
   0   8   8      820.64      864.04     56.46 o 
   1   8   8      118.12      119.84     18.09 o 
   2   8   8       41.86       43.43     23.50 o 
   3   8   8      141.72      129.18     28.10 o 
   4   8   8       24.65       31.30     15.99 o 
   5   8   8       25.92       12.44     17.98 o 
   6   8   8        2.27       -1.20     10.66 o 
   7   8   8        0.01        0.77     12.90 o 
   8   8   8        0.81      -12.53     16.52 o 
  -7   9   8        3.02        0.06     14.06 o 
  -6   9   8        7.68       18.76     15.05 o 
  -5   9   8        4.29       -0.53     15.22 o 
  -4   9   8        5.71       -2.37     10.56 o 
  -3   9   8       16.47        8.55     12.54 o 
  -2   9   8        3.64       -4.64     10.14 o 
  -1   9   8       12.14        0.18     11.07 o 
   0   9   8        0.13        7.29     10.93 o 
   1   9   8       32.70       13.34     27.44 o 
   2   9   8      114.57      119.74     24.32 o 
   3   9   8       21.68       20.85     12.90 o 
   4   9   8        6.33       -2.68     13.33 o 
   5   9   8       10.67        3.26     15.88 o 
   6   9   8        1.99        7.36     20.48 o 
   7   9   8        1.12        1.52     22.97 o 
  -5  10   8        1.11       -5.95     14.82 o 
  -4  10   8        6.27       -8.14     16.84 o 
  -3  10   8        0.94        9.37     14.85 o 
  -2  10   8        8.52        3.82     12.04 o 
  -1  10   8        8.34        8.28     13.99 o 
   0  10   8        7.09       -6.29     14.61 o 
   1  10   8        0.36        5.28     22.45 o 
   2  10   8       12.50        9.42     17.98 o 
   3  10   8        7.46        0.71     16.11 o 
   4  10   8        1.42      -12.00     13.53 o 
   5  10   8        2.68       -2.82     14.74 o 
  -2  11   8        2.22      -11.73     12.70 o 
  -1  11   8        0.39      -18.37     14.00 o 
   0  11   8        1.69       32.88     19.33 o 
   1  11   8        6.44       -3.15     16.85 o 
   2  11   8        0.02       -6.22     16.60 o 
 -11   0   9        2.78       19.95     37.54 o 
  -9   0   9       10.16       10.76     27.04 o 
  -7   0   9      305.02      312.51     46.48 o 
  -5   0   9      309.56      308.33     38.61 o 
  -3   0   9     3248.88     3341.21    105.69 o 
  -1   0   9     1415.48     1363.27    104.73 o 
   1   0   9       50.55       69.94      8.19 o 
   3   0   9      648.21      684.72     30.45 o 
   5   0   9      124.68      121.66     12.37 o 
   7   0   9       79.18       77.70     16.74 o 
   9   0   9       25.65        8.76     14.34 o 
  11   0   9        6.07       37.81     29.14 o 
 -11   1   9        0.03       -2.23     48.83 o 
 -10   1   9        0.00      -21.72     40.04 o 
  -9   1   9        0.05       16.19     16.76 o 
  -8   1   9       24.79      -11.20     22.19 o 
  -7   1   9        2.51       15.98     14.85 o 
  -6   1   9        7.71        6.05     12.05 o 
  -5   1   9       24.44       30.83     13.18 o 
  -4   1   9      159.62      180.76     20.22 o 
  -3   1   9     1134.92     1163.93     43.22 o 
  -2   1   9      125.24      121.51      9.57 o 
  -1   1   9       54.58       56.00      5.90 o 
   0   1   9      700.82      732.41     37.83 o 
   1   1   9     4816.24     5058.69    119.97 o 
   2   1   9     1508.98     1558.24     37.36 o 
   3   1   9        7.02        7.28      4.72 o 
   4   1   9        5.53        6.98      3.23 o 
   5   1   9      253.95      218.42     16.79 o 
   6   1   9      175.84      178.37     19.38 o 
   7   1   9      117.42      137.32     15.55 o 
   8   1   9       11.40       13.08      8.48 o 
   9   1   9        3.43        5.79      9.44 o 
  10   1   9        5.28       -0.08     12.66 o 
  11   1   9        0.11       -1.48     13.05 o 
 -11   2   9       26.08       17.27     21.58 o 
 -10   2   9        1.03      -34.85     23.24 o 
  -9   2   9        1.20        1.26     34.39 o 
  -8   2   9        0.12       10.62     15.83 o 
  -7   2   9        4.41       10.90     15.88 o 
  -6   2   9      110.00      121.82     20.70 o 
  -5   2   9        6.60       10.46      9.56 o 
  -4   2   9        0.84        6.20      8.25 o 
  -2   2   9     1526.52     1706.91     41.81 o 
  -1   2   9     1659.40     1688.22     40.02 o 
   0   2   9     2470.42     2735.16     70.41 o 
   1   2   9     1427.12     1499.51     44.04 o 
   2   2   9      588.69      629.82     19.39 o 
   3   2   9        0.44        2.91      3.64 o 
   4   2   9       16.75       14.23      4.65 o 
   5   2   9      315.43      344.72     28.35 o 
   6   2   9       17.22        9.54      5.21 o 
   7   2   9        0.98        9.61      7.93 o 
   8   2   9       14.72        5.99      8.07 o 
   9   2   9        0.02        4.28     10.10 o 
  10   2   9        0.47       -3.63     11.12 o 
  11   2   9        4.24       -2.87     12.75 o 
 -11   3   9        0.26       16.51     17.69 o 
 -10   3   9        0.05       21.15     51.20 o 
  -9   3   9        9.72       10.63     30.46 o 
  -8   3   9        0.02        9.50     13.52 o 
  -7   3   9       38.62       57.75     12.98 o 
  -6   3   9      132.50      123.40     31.75 o 
  -5   3   9       14.70        8.17      7.13 o 
  -4   3   9       62.04       43.17      7.99 o 
  -3   3   9       57.31       64.63      8.68 o 
  -2   3   9      434.97      481.11     16.87 o 
  -1   3   9      553.78      572.23     17.29 o 
   0   3   9     5170.70     5742.77    116.91 o 
   3   3   9       15.35       19.15      4.80 o 
   4   3   9      534.42      613.05     20.87 o 
   5   3   9      232.95      248.70     17.21 o 
   6   3   9        7.87        6.88      5.69 o 
   7   3   9        4.01       -6.92      5.51 o 
   8   3   9        8.42       17.76      8.59 o 
   9   3   9        0.10        9.46     10.73 o 
  10   3   9        1.81        4.93     12.45 o 
  11   3   9        3.39        3.78     12.94 o 
 -11   4   9        1.55        3.69     32.95 o 
 -10   4   9        4.77        8.71     13.99 o 
  -9   4   9        7.41       15.17     12.45 o 
  -8   4   9       12.32        4.61     14.20 o 
  -7   4   9       13.06       18.09      9.68 o 
  -6   4   9        4.99       16.62      9.18 o 
  -5   4   9        0.00        6.25      5.87 o 
  -4   4   9      281.96      273.28     22.03 o 
  -3   4   9      156.01      157.71     11.27 o 
  -2   4   9     1307.94     1397.14     38.58 o 
  -1   4   9       14.74       16.73      4.29 o 
   1   4   9      173.62      204.12     10.32 o 
   2   4   9        4.81       -4.78      3.35 o 
   3   4   9      423.61      447.00     17.82 o 
   4   4   9      220.02      234.64     17.47 o 
   5   4   9       26.64       26.32      7.03 o 
   6   4   9      128.18      111.33     19.29 o 
   7   4   9       43.21       31.32     13.32 o 
   8   4   9       12.56        7.38     11.02 o 
   9   4   9        0.06        3.00      9.20 o 
  10   4   9        9.43       15.68     13.17 o 
 -10   5   9        9.41       10.83     12.74 o 
  -9   5   9        9.05        3.36     11.21 o 
  -8   5   9       15.16       19.15     10.40 o 
  -7   5   9       95.28       97.89     17.08 o 
  -6   5   9       20.88        1.29      8.57 o 
  -5   5   9      164.13      169.72     20.20 o 
  -4   5   9      618.48      610.49     32.30 o 
  -3   5   9      261.10      269.53     21.08 o 
  -2   5   9      209.09      209.47     12.85 o 
  -1   5   9       64.11       46.83      8.79 o 
   0   5   9        0.66       -3.07      3.36 o 
   1   5   9       58.91       49.99      6.34 o 
   2   5   9       24.69       15.81      5.28 o 
   3   5   9       33.54       48.34     11.38 o 
   4   5   9      316.42      293.54     18.77 o 
   5   5   9      104.59      126.79     19.18 o 
   6   5   9        5.85       10.72      7.12 o 
   7   5   9        0.01       -3.73      6.41 o 
   8   5   9       14.85       10.64     12.78 o 
   9   5   9        1.94        8.25     14.51 o 
  10   5   9        1.39        3.21     16.77 o 
 -10   6   9        2.47        2.15     11.58 o 
  -9   6   9        0.50       -2.15     11.97 o 
  -8   6   9        5.89        3.92     11.22 o 
  -7   6   9        0.12        7.09      8.24 o 
  -6   6   9       18.18       26.71     11.57 o 
  -5   6   9        4.11       -4.21      7.01 o 
  -4   6   9       74.84       93.10     15.94 o 
  -3   6   9      193.57      140.42     14.24 o 
  -2   6   9      139.94      134.12     12.01 o 
  -1   6   9      353.07      294.28     23.26 o 
   0   6   9        0.81        2.87      4.92 o 
   1   6   9      452.39      478.09     22.14 o 
   2   6   9      115.26       87.17     13.26 o 
   3   6   9      354.05      322.48     51.14 o 
   4   6   9       13.14        1.18      7.82 o 
   5   6   9        1.64       -2.64      7.93 o 
   6   6   9      159.03      185.02     20.69 o 
   7   6   9        4.27      -12.12      8.08 o 
   8   6   9        3.63       14.12     10.69 o 
   9   6   9        0.41       -5.72     14.74 o 
  -9   7   9        0.00        8.69     12.21 o 
  -8   7   9        5.07       -5.89     10.47 o 
  -7   7   9        5.59        6.00     12.15 o 
  -6   7   9        7.98       20.06     11.58 o 
  -5   7   9       47.55       34.15      9.79 o 
  -4   7   9       63.91       60.93     11.74 o 
  -3   7   9      383.11      408.91     25.74 o 
  -2   7   9       50.94       43.47     10.98 o 
  -1   7   9      301.66      308.49     26.51 o 
   0   7   9      262.44      264.65     24.21 o 
   1   7   9       91.15       63.77     13.01 o 
   2   7   9        1.16       -1.36     10.49 o 
   3   7   9       73.68       66.39     17.35 o 
   4   7   9       11.41       -0.39     10.54 o 
   5   7   9       46.61       39.37     14.91 o 
   6   7   9        0.13       11.42     11.44 o 
   7   7   9       12.92       -0.89     46.08 o 
   8   7   9        0.86       12.05     15.59 o 
  -8   8   9        0.52       13.37     12.69 o 
  -7   8   9        1.05        1.72     11.50 o 
  -6   8   9        1.18       -3.72     11.17 o 
  -5   8   9        0.64        0.31     11.90 o 
  -4   8   9       13.19        8.60     10.44 o 
  -3   8   9       16.82       -3.26      9.44 o 
  -2   8   9       80.74       64.06     21.85 o 
  -1   8   9      220.48      240.53     25.24 o 
   0   8   9       58.22       62.01     14.23 o 
   1   8   9      515.91      478.60     44.76 o 
   2   8   9        2.80        8.21     11.67 o 
   3   8   9       59.98       81.47     43.98 o 
   4   8   9       36.20       20.36     14.74 o 
   5   8   9       10.33       -4.60     10.47 o 
   6   8   9        4.10        2.34     22.32 o 
   7   8   9        0.36        9.52     14.38 o 
   8   8   9        0.07      -20.31     15.06 o 
  -7   9   9        1.19       19.72     21.52 o 
  -6   9   9        1.30       -1.21     17.78 o 
  -5   9   9        1.54       25.69     18.01 o 
  -4   9   9        7.00       10.66     12.82 o 
  -3   9   9       44.48       48.37     20.28 o 
  -2   9   9       17.20       -7.43     11.38 o 
  -1   9   9       12.93        9.25     11.28 o 
   0   9   9        0.24        6.05     11.02 o 
   1   9   9        0.09       -4.70      9.76 o 
   2   9   9       72.34       50.10     20.87 o 
   3   9   9       18.05       38.17     34.26 o 
   4   9   9        2.35       24.36     16.42 o 
   5   9   9        0.69      -21.27     14.18 o 
   6   9   9        3.67      -20.90     14.82 o 
  -5  10   9        0.02       -7.24     16.96 o 
  -4  10   9        0.15      -11.19     15.13 o 
  -3  10   9        8.28       -8.57     12.53 o 
  -2  10   9        1.89        4.31     15.53 o 
  -1  10   9       22.81       26.95     14.86 o 
   0  10   9        1.98        3.28     16.93 o 
   1  10   9        6.62       23.85     21.66 o 
   2  10   9        2.75        9.38     18.29 o 
   3  10   9        6.31       -9.77     38.46 o 
   4  10   9        2.17        3.93     18.31 o 
   5  10   9       10.59      -10.04     14.90 o 
  -2  11   9        0.24        5.87     14.04 o 
  -1  11   9        0.38      -12.64     26.25 o 
   0  11   9       19.79       42.12     31.24 o 
   1  11   9        0.83        2.54     17.78 o 
 -10   0  10        0.00      -37.81     25.20 o 
  -8   0  10        0.54      -21.27     18.90 o 
  -6   0  10       65.71       76.93     27.83 o 
  -4   0  10     2127.60     1853.34     98.96 o 
  -2   0  10        0.01       -7.27      4.85 o 
   0   0  10     2836.30     2967.27     90.00 o 
   2   0  10       25.49       16.11      6.11 o 
   4   0  10     2180.33     2232.85     79.87 o 
   6   0  10       38.51       44.76     12.34 o 
   8   0  10       54.86       52.06     16.04 o 
  10   0  10        6.49        5.25     21.00 o 
 -11   1  10        1.52      -10.00     22.58 o 
 -10   1  10        9.16        4.10     19.49 o 
  -9   1  10        0.62       17.16     36.76 o 
  -8   1  10        1.31        1.86     15.10 o 
  -7   1  10      111.47      126.72     28.36 o 
  -6   1  10       60.38       70.30     17.72 o 
  -5   1  10       49.16       48.29     14.66 o 
  -4   1  10      307.53      299.67     24.75 o 
  -3   1  10      724.20      704.01     23.83 o 
  -2   1  10     1398.39     1500.27     38.15 o 
  -1   1  10     1425.21     1417.91     34.90 o 
   0   1  10      988.15      887.06     29.42 o 
   1   1  10        0.97       -4.67      3.51 o 
   2   1  10      322.86      298.43     29.27 o 
   3   1  10        6.04        8.04      4.09 o 
   4   1  10      297.18      312.34     16.62 o 
   5   1  10        4.41        0.86      4.37 o 
   6   1  10        4.15        8.82      5.93 o 
   7   1  10        4.20        9.36      8.44 o 
   8   1  10        3.74       12.94     10.26 o 
   9   1  10        1.36        1.19     10.27 o 
  10   1  10        4.77       18.64     13.24 o 
  11   1  10        0.62       -6.39     15.49 o 
 -11   2  10        2.44      -10.51     27.83 o 
 -10   2  10        2.32       27.84     22.11 o 
  -9   2  10       11.19       -4.74     16.06 o 
  -8   2  10       34.39       28.73     15.52 o 
  -7   2  10       13.15       21.12     14.82 o 
  -6   2  10        4.58       38.94     29.01 o 
  -5   2  10       74.34      121.14     22.45 o 
  -4   2  10        2.79        4.77      6.27 o 
  -3   2  10      907.57      912.10     44.65 o 
  -2   2  10      116.40      111.36      9.35 o 
  -1   2  10     1821.92     1913.26     45.00 o 
   0   2  10      189.25      222.95     15.14 o 
   1   2  10      687.01      681.08     28.88 o 
   3   2  10      164.32      161.89     11.09 o 
   4   2  10        0.27        4.67      4.13 o 
   5   2  10      106.57       93.64      9.67 o 
   6   2  10       88.55       84.56     10.88 o 
   7   2  10        6.23       -0.68      6.05 o 
   8   2  10        3.64        7.54     10.06 o 
   9   2  10        6.54        1.22     10.72 o 
  10   2  10        8.13       18.69     14.19 o 
  11   2  10        0.46       -0.78     13.72 o 
 -11   3  10        0.01       27.87     21.94 o 
 -10   3  10       41.44       87.95     25.73 o 
  -9   3  10       26.82       34.55     19.88 o 
  -8   3  10       23.34       13.10     13.55 o 
  -7   3  10       90.96      100.54     25.47 o 
  -6   3  10      123.39      117.69     38.73 o 
  -5   3  10        1.39        2.36      6.86 o 
  -4   3  10      235.61      256.89     16.68 o 
  -3   3  10       15.16       13.94      4.60 o 
  -2   3  10      102.69      112.17      9.74 o 
  -1   3  10      136.73      141.31      9.68 o 
   0   3  10      244.69      292.97     14.03 o 
   1   3  10      400.85      468.65     22.42 o 
   2   3  10       10.58        9.88      4.81 o 
   3   3  10       13.92       21.24      8.08 o 
   4   3  10       28.36       22.15      6.53 o 
   5   3  10       32.70       11.78      6.17 o 
   6   3  10       45.47       34.69      8.43 o 
   7   3  10       24.63       27.12      9.81 o 
   8   3  10        1.48       -1.66      7.86 o 
   9   3  10        0.16       -0.96     10.73 o 
  10   3  10       12.97       19.96     14.49 o 
 -10   4  10        0.16       -6.63     14.70 o 
  -9   4  10        0.53        4.97     14.18 o 
  -8   4  10       34.42       18.38     11.11 o 
  -7   4  10       34.58       39.41     11.97 o 
  -6   4  10       17.56       23.10     10.53 o 
  -5   4  10        4.03       -4.60      5.67 o 
  -4   4  10        0.69        4.80      6.03 o 
  -3   4  10      101.21       98.01      9.82 o 
  -2   4  10       27.43       42.97      8.27 o 
  -1   4  10      138.93      171.97     10.91 o 
   0   4  10      618.08      670.48     25.27 o 
   1   4  10      674.09      714.29     25.11 o 
   2   4  10      229.77      203.44     25.66 o 
   3   4  10       12.84       20.61      9.66 o 
   4   4  10        5.88        3.08      5.23 o 
   5   4  10        0.00        3.53      5.12 o 
   6   4  10       62.09       54.12     10.25 o 
   8   4  10        0.15       -4.09      8.73 o 
   9   4  10        2.20        4.22      9.89 o 
  10   4  10        0.03        1.71     13.09 o 
 -10   5  10        0.19        5.27     12.08 o 
  -9   5  10        2.82        1.14     10.79 o 
  -8   5  10        6.49        4.51     11.50 o 
  -7   5  10       12.03        2.25      9.41 o 
  -6   5  10        6.11       15.03     11.74 o 
  -5   5  10        0.01        2.56      8.38 o 
  -4   5  10      444.20      450.00     28.84 o 
  -3   5  10        0.36        0.74      4.41 o 
  -2   5  10      139.33      147.75     16.50 o 
  -1   5  10      301.27      310.18     23.58 o 
   0   5  10       40.78       32.06      6.41 o 
   1   5  10      134.64      133.95     11.39 o 
   2   5  10       60.15       65.30      9.50 o 
   3   5  10        5.36        7.44      5.13 o 
   4   5  10       22.53       16.43      6.55 o 
   5   5  10       41.94       27.35      8.51 o 
   6   5  10        0.06      -10.73      8.87 o 
   7   5  10       19.27       21.65      9.19 o 
   8   5  10        0.07       -7.11      9.41 o 
   9   5  10        0.02       -4.53     13.04 o 
  10   5  10        1.31       -3.76     17.10 o 
  -9   6  10        0.00       12.03     12.15 o 
  -8   6  10       14.26        4.19     10.42 o 
  -7   6  10        9.94       22.47     10.92 o 
  -6   6  10      143.48      108.88     17.54 o 
  -5   6  10       95.22      123.51     18.59 o 
  -4   6  10      373.40      332.97     25.27 o 
  -3   6  10        5.71        5.94      6.20 o 
  -2   6  10       39.16       42.10      9.13 o 
  -1   6  10      272.79      253.12     18.65 o 
   0   6  10       56.43       43.08     16.60 o 
   1   6  10       41.43       35.36      8.60 o 
   2   6  10       68.00       47.53     14.10 o 
   3   6  10      143.95      126.62     21.18 o 
   4   6  10       10.33       15.46      9.21 o 
   5   6  10       14.42       15.17      9.64 o 
   6   6  10        5.20        4.02      8.92 o 
   7   6  10        2.36        3.99      8.80 o 
   8   6  10        2.15      -10.87      9.54 o 
   9   6  10        0.00       -4.25     13.04 o 
  -9   7  10        1.34        1.10     12.86 o 
  -8   7  10        0.00        6.57     11.04 o 
  -7   7  10       17.16       10.94      9.17 o 
  -6   7  10       35.74       34.19     12.75 o 
  -5   7  10        1.39       -2.08     16.80 o 
  -4   7  10       43.84       44.27     10.04 o 
  -3   7  10      113.81      124.10     19.22 o 
  -2   7  10      298.96      322.45     52.36 o 
  -1   7  10        7.19       20.21      9.87 o 
   0   7  10      293.67      347.08     28.36 o 
   1   7  10      140.00      145.40     18.51 o 
   2   7  10        7.26       -5.14      9.42 o 
   3   7  10       94.61       78.97     19.05 o 
   4   7  10      130.03       96.28     31.11 o 
   5   7  10       27.77       44.98     15.96 o 
   6   7  10        0.07       -4.82      9.98 o 
   7   7  10        1.11       14.05     14.29 o 
   8   7  10        0.53        7.04     15.11 o 
  -8   8  10        0.84       -5.92     10.89 o 
  -7   8  10        4.78        0.79     18.55 o 
  -6   8  10        8.06       -0.12     17.20 o 
  -5   8  10        0.45        0.80     10.85 o 
  -4   8  10       16.71        7.41      9.93 o 
  -3   8  10        3.93       -0.69     10.87 o 
  -2   8  10      179.20      178.91     22.74 o 
  -1   8  10      133.67      106.82     18.45 o 
   0   8  10      244.91      255.51     26.78 o 
   1   8  10        7.27        3.02     12.25 o 
   2   8  10        9.46        2.05     12.71 o 
   3   8  10        4.65        0.70     17.46 o 
   4   8  10        1.13        3.03     11.60 o 
   5   8  10        0.20       -8.36     13.27 o 
   6   8  10        3.19      -18.51     12.34 o 
   7   8  10        1.27      -28.95     30.45 o 
  -6   9  10        6.18       -1.11     18.60 o 
  -5   9  10        0.79       -1.51     15.06 o 
  -4   9  10        8.55       -4.54     12.63 o 
  -3   9  10        0.12        1.19      9.78 o 
  -2   9  10      107.88       93.63     19.22 o 
  -1   9  10        9.33       17.59     15.78 o 
   0   9  10       66.57       86.35     18.34 o 
   1   9  10        0.00       17.65     14.57 o 
   2   9  10       18.06       29.39     17.98 o 
   3   9  10       26.37       49.04     25.60 o 
   4   9  10        5.06       13.68     15.33 o 
   5   9  10        0.19       -4.37     15.33 o 
   6   9  10        0.51        2.19     17.00 o 
  -4  10  10        1.65        0.13     13.62 o 
  -3  10  10       14.11       10.27     14.89 o 
  -2  10  10        1.62       -9.21     12.84 o 
  -1  10  10        0.90       -4.25     11.21 o 
   0  10  10        8.59       -6.74     23.89 o 
   1  10  10        8.26       -1.10     11.91 o 
   2  10  10       11.47       -4.41     17.63 o 
   3  10  10        0.12       34.13     18.56 o 
   4  10  10        5.76      -10.22     15.95 o 
   0  11  10        0.54        7.94     19.99 o 
 -11   0  11       13.75       -0.53     28.88 o 
  -9   0  11        0.92       33.61     30.45 o 
  -7   0  11      358.52      420.72     54.10 o 
  -5   0  11      115.48      132.60     31.25 o 
  -3   0  11      886.77      748.68     35.65 o 
  -1   0  11      977.73      888.84     43.90 o 
   1   0  11      443.93      450.41     44.79 o 
   3   0  11      104.17      134.64     19.04 o 
   5   0  11       83.93       68.26     13.36 o 
   7   0  11        9.27        6.57     11.51 o 
   9   0  11        3.23        7.61     17.85 o 
  11   0  11        0.00       24.68     28.88 o 
 -11   1  11        0.44      -26.12     21.78 o 
 -10   1  11        9.83      -19.69     16.89 o 
  -9   1  11        5.62       16.38     46.47 o 
  -8   1  11        7.04        2.63     19.43 o 
  -7   1  11       26.55        0.07     25.86 o 
  -6   1  11        0.00        5.40     11.76 o 
  -5   1  11      345.19      466.35     51.48 o 
  -4   1  11       90.28       76.92     11.93 o 
  -3   1  11      443.85      437.25     19.71 o 
  -2   1  11       52.74       49.91      8.41 o 
  -1   1  11      223.62      229.64     11.61 o 
   0   1  11       19.77       28.76     10.00 o 
   1   1  11      153.98      161.02     12.92 o 
   2   1  11      334.77      324.71     13.15 o 
   3   1  11       19.99        9.13      4.64 o 
   4   1  11       31.80       22.79      5.47 o 
   5   1  11      112.78       93.11      9.45 o 
   6   1  11       76.19       56.01     12.07 o 
   7   1  11        0.43        4.41     12.39 o 
   8   1  11        1.71       -1.52     10.35 o 
   9   1  11        6.43        6.25     10.74 o 
  10   1  11        0.35       23.17     17.28 o 
  11   1  11        0.07        7.75     21.42 o 
 -11   2  11        0.47      -22.61     15.07 o 
 -10   2  11        7.08       10.50     17.63 o 
  -9   2  11       13.56        5.27     15.59 o 
  -8   2  11        2.36       11.13     13.20 o 
  -7   2  11       46.19       50.34     16.74 o 
  -6   2  11       33.06       38.54     13.83 o 
  -5   2  11      129.00      183.70     35.97 o 
  -4   2  11        0.11       -2.12      6.53 o 
  -3   2  11      108.61      101.50     10.46 o 
  -2   2  11        0.06       -3.55      3.35 o 
  -1   2  11       40.60       51.65      6.30 o 
   0   2  11      527.08      501.84     22.30 o 
   1   2  11      256.83      313.57     19.13 o 
   2   2  11      394.02      461.47     22.74 o 
   3   2  11      283.70      287.89     18.31 o 
   4   2  11      243.60      234.65     35.60 o 
   5   2  11      113.25      138.32     14.10 o 
   6   2  11      103.73      108.88     12.64 o 
   7   2  11       26.20       29.35      8.87 o 
   8   2  11       24.93       11.83     17.94 o 
   9   2  11        2.45       23.63     12.00 o 
  10   2  11        0.27        1.48     13.79 o 
 -11   3  11        0.09      -10.98     21.85 o 
 -10   3  11        8.89       38.26     27.96 o 
  -9   3  11       46.07       28.73     25.73 o 
  -8   3  11        8.41       -1.40     12.75 o 
  -7   3  11       53.14      101.47     26.26 o 
  -6   3  11       19.24       14.77     11.78 o 
  -5   3  11       44.86       48.14     10.89 o 
  -4   3  11      154.53      157.44     15.84 o 
  -3   3  11       25.41       26.99      6.22 o 
  -2   3  11      239.53      265.69     20.58 o 
  -1   3  11       42.32       40.40      6.26 o 
   0   3  11        4.91        2.64      4.54 o 
   1   3  11      246.25      299.05     19.27 o 
   2   3  11      258.36      299.86     17.35 o 
   3   3  11        4.46        6.95      5.64 o 
   4   3  11       28.44       24.49     12.70 o 
   5   3  11       42.34       33.13      8.08 o 
   6   3  11        5.48       11.44      6.73 o 
   7   3  11        0.00       -8.85      6.42 o 
   8   3  11       10.68        3.93      8.76 o 
   9   3  11        3.19        8.76     15.94 o 
  10   3  11        0.36        6.37     12.25 o 
 -10   4  11        3.12       31.66     18.73 o 
  -9   4  11        0.16        7.77     13.25 o 
  -8   4  11      105.93      134.95     29.80 o 
  -7   4  11      673.77      753.28     42.57 o 
  -6   4  11      153.21      149.62     15.67 o 
  -5   4  11      210.56      178.13     16.79 o 
  -4   4  11      124.95      165.11     19.49 o 
  -3   4  11     1376.02     1558.12     52.24 o 
  -2   4  11        1.23        5.21      4.59 o 
  -1   4  11        2.40        2.40      4.79 o 
   0   4  11        0.07        1.47      5.16 o 
   1   4  11       83.54       86.63     10.20 o 
   2   4  11      138.30      167.79     14.06 o 
   3   4  11       24.01       15.19      8.21 o 
   4   4  11        1.61       -0.18      5.58 o 
   5   4  11       10.01        5.75      6.43 o 
   6   4  11       35.71       16.40      7.66 o 
   7   4  11       20.16       15.65      7.92 o 
   8   4  11        0.53        4.65     10.93 o 
   9   4  11        1.11        0.28      9.18 o 
  10   4  11        4.47        0.40     16.62 o 
 -10   5  11        0.00       -2.70     16.24 o 
  -9   5  11        0.90        9.31     15.07 o 
  -8   5  11        6.70       17.75     14.01 o 
  -7   5  11      100.42      118.91     19.86 o 
  -6   5  11      373.52      406.26     31.23 o 
  -5   5  11       45.77       64.40     13.50 o 
  -4   5  11      857.01      865.10     32.84 o 
  -3   5  11        5.73        0.56      7.15 o 
  -2   5  11       25.63       14.44     10.23 o 
  -1   5  11       12.23       17.90      6.14 o 
   0   5  11       30.41       22.10     10.17 o 
   1   5  11       13.34       13.99      6.03 o 
   2   5  11       14.61       27.83      7.65 o 
   3   5  11       12.86       17.21      6.58 o 
   4   5  11       84.71       77.98     10.85 o 
   5   5  11       34.82       19.24      7.78 o 
   6   5  11       79.95       58.07     10.49 o 
   7   5  11        3.16        4.09      9.93 o 
   8   5  11        0.79        6.14     13.12 o 
   9   5  11        3.60       -3.36     12.52 o 
  -9   6  11        4.12       14.73     12.73 o 
  -8   6  11        6.42       10.88      9.85 o 
  -7   6  11        9.62       21.72     11.00 o 
  -6   6  11      237.29      251.12     26.06 o 
  -5   6  11      229.45      281.44     35.36 o 
  -4   6  11       80.51       58.18     32.70 o 
  -3   6  11      156.52      166.94     18.62 o 
  -2   6  11      283.54      275.03     23.63 o 
  -1   6  11      359.04      451.67     24.36 o 
   0   6  11       20.10        7.86      6.38 o 
   1   6  11       60.47       61.50      9.99 o 
   2   6  11       81.08       56.19     22.06 o 
   3   6  11       22.44       40.53     10.73 o 
   4   6  11       29.70       25.02      9.17 o 
   5   6  11       77.14       70.67     14.22 o 
   6   6  11       19.53       36.97     11.77 o 
   7   6  11       31.76       17.82     15.23 o 
   8   6  11        1.09      -12.51     10.09 o 
   9   6  11        0.03      -12.93     12.71 o 
  -8   7  11       12.73       25.73     12.71 o 
  -7   7  11        5.77       11.16     18.90 o 
  -6   7  11       10.75        7.19     13.21 o 
  -5   7  11       25.78       26.62     10.36 o 
  -4   7  11      448.33      505.98     29.36 o 
  -3   7  11        0.37        2.33      8.45 o 
  -2   7  11       46.09       27.66     10.74 o 
  -1   7  11       16.65       15.54     14.59 o 
   0   7  11       86.52       46.04     14.27 o 
   1   7  11        3.85        8.81     11.66 o 
   2   7  11      111.28      104.36     20.71 o 
   3   7  11        0.43       -5.36     12.21 o 
   4   7  11        4.24       18.09     20.08 o 
   5   7  11       10.57       27.22     13.91 o 
   6   7  11        4.18       -2.70     12.16 o 
   7   7  11        1.92       13.03     12.93 o 
   8   7  11        0.25       18.81     14.76 o 
  -7   8  11        4.08       18.96     36.23 o 
  -6   8  11        3.70      -17.79     11.86 o 
  -5   8  11        2.44        7.56     10.53 o 
  -4   8  11        6.67       -0.47     10.65 o 
  -3   8  11      188.23      265.79     29.03 o 
  -2   8  11       11.90        9.59     10.85 o 
  -1   8  11       26.39       54.11     14.38 o 
   0   8  11        9.67       19.73     11.95 o 
   1   8  11        2.40       31.12     22.32 o 
   2   8  11       14.34        7.21     15.49 o 
   3   8  11        0.41       -4.95     16.93 o 
   4   8  11        0.18       -3.00     12.30 o 
   5   8  11        0.04       -2.17     12.41 o 
   6   8  11        0.05       -9.24     13.25 o 
   7   8  11        0.30      -11.06     13.81 o 
  -6   9  11        3.93       17.36     20.40 o 
  -5   9  11        5.75        4.96     13.54 o 
  -4   9  11        0.13       -2.27     13.08 o 
  -3   9  11       39.66       22.02     12.43 o 
  -2   9  11        3.10       -2.25      9.93 o 
  -1   9  11       39.02       38.23     15.11 o 
   0   9  11        9.99       -1.11     13.81 o 
   1   9  11        0.87       13.64     15.22 o 
   2   9  11       11.91        7.37     14.22 o 
   3   9  11        0.30       -8.58     13.09 o 
   4   9  11        7.19       -0.71     16.07 o 
   5   9  11        1.94      -17.08     14.19 o 
   6   9  11        1.27        6.81     16.73 o 
  -4  10  11       46.13       44.22     18.01 o 
  -3  10  11        4.89       10.96     13.17 o 
  -2  10  11        1.28        6.59     14.16 o 
  -1  10  11        0.48        8.24     13.86 o 
   0  10  11       14.06       25.00     19.30 o 
   1  10  11        1.38      -20.80     14.94 o 
   2  10  11        1.49        2.88     16.04 o 
   3  10  11        5.83       31.61     20.35 o 
   4  10  11        0.02       24.65     19.95 o 
 -10   0  12        0.75      -19.43     26.52 o 
  -8   0  12      134.56      101.35     35.18 o 
  -6   0  12       20.73        0.53     19.17 o 
  -4   0  12        0.01        6.39      9.23 o 
  -2   0  12      360.51      368.15     23.78 o 
   0   0  12     1565.91     1496.41     51.93 o 
   2   0  12      960.67     1043.31     40.28 o 
   4   0  12      349.50      313.34     24.03 o 
   6   0  12        3.27        3.68     10.50 o 
   8   0  12        8.94        3.94     16.54 o 
  10   0  12        0.04       10.50     26.78 o 
 -11   1  12        3.15      -26.11     17.41 o 
 -10   1  12       42.61       27.72     38.86 o 
  -9   1  12       24.61      -13.21     15.39 o 
  -8   1  12       21.24       18.90     16.89 o 
  -7   1  12       11.23       12.91     14.94 o 
  -6   1  12       10.71       16.13     14.74 o 
  -5   1  12       91.44       85.82     13.59 o 
  -4   1  12      651.68      658.46     25.71 o 
  -3   1  12        6.92        1.77      4.46 o 
  -2   1  12        0.31       -3.07      3.68 o 
   0   1  12      919.50      963.81     56.57 o 
   1   1  12      287.48      328.88     18.57 o 
   2   1  12      881.86      963.52     33.78 o 
   3   1  12      103.31      120.92     12.79 o 
   4   1  12      386.17      376.36     18.53 o 
   5   1  12       74.29       66.72      9.20 o 
   6   1  12      118.71      140.42     17.85 o 
   7   1  12       11.40        6.58      7.48 o 
   8   1  12      118.24      107.98     20.73 o 
   9   1  12        0.48       -1.37     12.80 o 
  10   1  12        9.19       19.21     17.28 o 
 -11   2  12        0.81       17.45     28.75 o 
 -10   2  12        7.82       -9.15     16.68 o 
  -9   2  12        0.03       14.67     16.58 o 
  -8   2  12       29.45       28.96     25.20 o 
  -7   2  12       36.97       32.69     25.99 o 
  -6   2  12       48.49       24.47     23.76 o 
  -5   2  12       14.89       -0.59      8.05 o 
  -4   2  12        1.56        5.44      5.70 o 
  -3   2  12      147.61      181.97     18.72 o 
  -2   2  12      517.39      534.77     22.56 o 
  -1   2  12        0.95        3.00      4.86 o 
   0   2  12      240.08      278.28     18.19 o 
   1   2  12      640.85      713.23     28.24 o 
   2   2  12       84.46       79.12     16.26 o 
   3   2  12        0.67       -1.86      4.49 o 
   4   2  12      214.00      195.98     23.08 o 
   5   2  12       25.75       25.15      7.47 o 
   6   2  12        0.16        2.50      6.98 o 
   7   2  12        8.41       16.99      9.29 o 
   8   2  12        1.01        1.95      9.73 o 
   9   2  12        5.57       15.55     16.41 o 
  10   2  12        4.41       -6.33     13.62 o 
 -10   3  12       34.06       20.17     17.72 o 
  -9   3  12       21.69       20.20     29.41 o 
  -8   3  12        3.10       18.46     14.00 o 
  -7   3  12        0.29       -0.90     11.10 o 
  -6   3  12      238.33      204.61     24.37 o 
  -5   3  12       61.36       66.33     12.01 o 
  -4   3  12      166.80      146.54     13.59 o 
  -3   3  12      200.02      193.49     13.99 o 
  -2   3  12        3.23       -0.69      4.14 o 
  -1   3  12      639.36      728.74     41.04 o 
   0   3  12       29.22       31.54      8.14 o 
   1   3  12        5.36       17.43      6.88 o 
   2   3  12      279.28      285.65     20.24 o 
   3   3  12        0.77       -4.78      4.24 o 
   4   3  12      115.96      129.41     13.10 o 
   5   3  12       12.67       10.38      6.60 o 
   6   3  12        2.30       -8.76      5.88 o 
   7   3  12        4.03       -1.59      7.69 o 
   8   3  12       18.72       19.95      9.40 o 
   9   3  12        0.15        7.32     11.21 o 
  10   3  12        0.67        3.38     14.49 o 
 -10   4  12        5.04        6.27     24.81 o 
  -9   4  12        8.98       22.21     17.17 o 
  -8   4  12       21.49       38.93     18.90 o 
  -7   4  12      107.60      132.64     29.72 o 
  -6   4  12       37.34       62.43     20.47 o 
  -5   4  12       75.47       62.74     10.63 o 
  -4   4  12      948.34      913.89     28.76 o 
  -3   4  12        4.02        4.07      5.35 o 
  -2   4  12       37.05       38.61      8.95 o 
  -1   4  12        7.85        0.81      5.07 o 
   0   4  12      220.83      202.15     17.19 o 
   1   4  12      103.79      114.39     13.38 o 
   2   4  12      146.05      122.95     12.75 o 
   3   4  12       57.73       35.22      8.27 o 
   4   4  12      132.68      116.65     12.66 o 
   5   4  12       44.69       36.72      9.02 o 
   6   4  12       41.62       53.24     10.06 o 
   7   4  12        2.25       -2.41      6.96 o 
   8   4  12        2.38       -1.28      9.45 o 
   9   4  12        0.84      -10.30      8.98 o 
  10   4  12        1.41        3.03     14.09 o 
  -9   5  12       17.66       57.13     19.90 o 
  -8   5  12       52.91       48.83     14.14 o 
  -7   5  12       79.17       72.64     32.04 o 
  -6   5  12      125.58      163.05     30.33 o 
  -5   5  12       63.59       35.30     10.54 o 
  -4   5  12       11.57        6.73      5.94 o 
  -3   5  12       98.84      107.71     12.79 o 
  -2   5  12       96.32      109.59     11.99 o 
  -1   5  12      150.91      138.33     13.25 o 
   0   5  12        2.02        0.09      6.51 o 
   1   5  12       51.18       59.19     10.27 o 
   2   5  12       39.68       55.39     10.57 o 
   3   5  12       11.84       15.60      6.53 o 
   4   5  12       11.88       10.67      6.22 o 
   5   5  12       39.50       33.35      8.76 o 
   6   5  12        2.07       20.92     10.27 o 
   7   5  12        4.47        3.39      7.79 o 
   8   5  12        2.17       -4.23     12.53 o 
   9   5  12        0.00       -0.88     13.27 o 
  -9   6  12        0.49       -8.75     13.57 o 
  -8   6  12        0.68       18.27     16.73 o 
  -7   6  12       77.37       79.02     25.31 o 
  -6   6  12       43.73       23.37     11.51 o 
  -5   6  12      269.66      252.76     31.04 o 
  -4   6  12       34.53       29.55      9.84 o 
  -3   6  12      141.92      173.86     19.37 o 
  -2   6  12       12.85       16.02      7.25 o 
  -1   6  12        6.84        0.99      6.31 o 
   0   6  12       11.39       16.51      6.68 o 
   1   6  12       83.76       77.88     11.26 o 
   2   6  12       11.29       21.85     14.18 o 
   3   6  12        7.33       20.28     13.10 o 
   4   6  12        1.27        6.15      8.18 o 
   5   6  12       23.22        9.46      8.82 o 
   6   6  12       21.26       18.49      9.48 o 
   7   6  12       11.00       12.57     11.42 o 
   8   6  12        0.00       14.20     14.12 o 
  -8   7  12       19.54       37.05     19.99 o 
  -7   7  12        4.74       30.48     22.58 o 
  -6   7  12        3.28        8.47     11.65 o 
  -5   7  12        3.15        5.76      8.72 o 
  -4   7  12       20.06       22.79      9.70 o 
  -3   7  12      204.63      219.61     25.11 o 
  -2   7  12       11.14        9.52      8.23 o 
  -1   7  12       13.70       22.07     11.05 o 
   0   7  12        8.79        0.99      8.90 o 
   1   7  12       54.78       87.69     32.16 o 
   2   7  12       23.92       35.23     14.82 o 
   3   7  12       13.81       26.26     14.85 o 
   4   7  12       16.18       13.91     14.85 o 
   5   7  12       20.95       18.10     14.00 o 
   6   7  12       10.20       19.25     12.96 o 
   7   7  12        0.22        7.68     14.20 o 
   8   7  12        0.94       -2.91     19.03 o 
  -7   8  12        0.14        8.94     20.08 o 
  -6   8  12        1.43       -2.51     15.24 o 
  -5   8  12       11.46       12.96     13.96 o 
  -4   8  12       28.00       50.68     16.65 o 
  -3   8  12        2.76        1.16     10.03 o 
  -2   8  12       49.24       78.21     17.57 o 
  -1   8  12       11.12       19.66     15.09 o 
   0   8  12       14.93        9.40     10.12 o 
   1   8  12        1.27        2.30     12.29 o 
   2   8  12        0.16       -2.04     12.90 o 
   3   8  12        3.01       11.90     15.14 o 
   4   8  12       19.92       39.35     17.75 o 
   5   8  12        3.77      -15.97     10.65 o 
   6   8  12        0.77      -17.55     11.72 o 
   7   8  12        5.09        5.23     24.68 o 
  -6   9  12       21.71        7.16     22.45 o 
  -5   9  12       22.89       12.86     13.93 o 
  -4   9  12        0.13       -5.34     10.78 o 
  -3   9  12       12.05       20.15     13.12 o 
  -2   9  12       12.00        6.25     11.38 o 
  -1   9  12        0.23       11.29     11.68 o 
   0   9  12        0.36       16.06     16.41 o 
   1   9  12        0.39        8.66     12.08 o 
   2   9  12       14.09       34.13     18.56 o 
   3   9  12        3.23      -10.01     25.34 o 
   4   9  12        0.04       -6.08     14.76 o 
   5   9  12        0.74       10.42     15.96 o 
  -3  10  12        9.11        9.61     14.03 o 
  -2  10  12        0.02       -2.83     17.93 o 
  -1  10  12       10.02       -1.36     17.53 o 
   0  10  12        0.10      -13.58     14.38 o 
   1  10  12        1.61       -7.28     13.82 o 
   2  10  12        2.67       15.92     19.12 o 
   3  10  12       10.11       30.24     22.34 o 
 -11   0  13       18.24      -43.71     29.14 o 
  -9   0  13       16.78       35.71     28.62 o 
  -7   0  13      150.50      101.88     32.30 o 
  -5   0  13       15.46       38.32     13.60 o 
  -3   0  13      108.54       92.98     15.01 o 
  -1   0  13      105.56       92.33     11.80 o 
   1   0  13      549.83      524.68     25.30 o 
   3   0  13        3.46        4.74      5.19 o 
   5   0  13       83.30       77.19     21.00 o 
   7   0  13       36.75       37.54     19.69 o 
   9   0  13        8.07       20.22     23.89 o 
 -11   1  13        4.36      -30.78     25.07 o 
 -10   1  13        4.24      -11.30     22.45 o 
  -9   1  13       88.47      106.51     46.34 o 
  -8   1  13       11.37      -20.35     21.00 o 
  -7   1  13       58.11       45.90     26.26 o 
  -6   1  13        0.52        6.76     13.25 o 
  -5   1  13       50.60       45.85      9.82 o 
  -4   1  13       16.35       10.26      6.78 o 
  -3   1  13      109.66      104.97     11.37 o 
  -2   1  13       27.69       18.62      5.69 o 
  -1   1  13      184.34      187.46     11.16 o 
   0   1  13       22.60       42.54      8.02 o 
   1   1  13       85.37      115.03     15.91 o 
   2   1  13      679.59      633.79     26.76 o 
   3   1  13      133.60      142.10     23.07 o 
   4   1  13       10.50       14.20      5.85 o 
   5   1  13       39.18       35.21      8.89 o 
   6   1  13       61.06       50.24     18.90 o 
   7   1  13       24.37       23.32     35.84 o 
   8   1  13       26.64       34.50     16.02 o 
   9   1  13        8.98       10.60     14.12 o 
  10   1  13        4.84       15.57     23.89 o 
 -10   2  13        0.99        7.45     50.93 o 
  -9   2  13        0.34        6.64     18.54 o 
  -8   2  13        1.10       12.68     15.70 o 
  -7   2  13        1.04       16.50     13.82 o 
  -6   2  13        0.06        2.60      8.17 o 
  -5   2  13        0.87        1.01      5.21 o 
  -4   2  13       71.19       66.38     14.39 o 
  -3   2  13      160.88      148.66     12.76 o 
  -2   2  13      632.92      622.95     23.28 o 
  -1   2  13       30.01       18.61      6.35 o 
   0   2  13       57.40       69.05     10.39 o 
   1   2  13      191.66      242.04     18.21 o 
   2   2  13      349.94      440.20     44.39 o 
   3   2  13      122.44      127.26     16.17 o 
   4   2  13       50.28       59.39      9.03 o 
   5   2  13       11.88       29.93      8.49 o 
   6   2  13        1.13       -0.87      6.97 o 
   7   2  13       21.82       34.58     20.74 o 
   8   2  13        1.58       -5.20     12.11 o 
   9   2  13       25.39        6.44     12.45 o 
  10   2  13        6.63       -1.95     14.61 o 
 -10   3  13        7.91       13.19     35.71 o 
  -9   3  13       24.46        7.15     15.88 o 
  -8   3  13       31.35       45.76     21.92 o 
  -7   3  13        1.13        0.69      7.78 o 
  -6   3  13        5.25        8.56      7.80 o 
  -5   3  13       15.73       12.73      7.31 o 
  -4   3  13       14.36        6.86      5.87 o 
  -3   3  13       74.39       45.21     13.38 o 
  -2   3  13      276.26      301.65     20.35 o 
  -1   3  13       19.13       25.09      7.62 o 
   0   3  13      119.00      102.39     12.54 o 
   1   3  13      341.55      293.33     20.59 o 
   2   3  13       91.62      110.30     24.07 o 
   3   3  13       12.63       12.00      6.69 o 
   4   3  13       13.33       19.68      7.31 o 
   5   3  13      187.57      181.93     18.00 o 
   6   3  13        2.44       -1.72      6.40 o 
   7   3  13        3.12       -2.45      7.98 o 
   8   3  13        5.67       -1.09      7.85 o 
   9   3  13       32.65       21.74     15.58 o 
  10   3  13        8.22       -1.96     14.48 o 
 -10   4  13        1.77       55.77     19.96 o 
  -9   4  13       14.99       33.85     15.96 o 
  -8   4  13        7.11        1.15     11.98 o 
  -7   4  13       24.89       44.14     11.36 o 
  -6   4  13        9.03       15.05      8.55 o 
  -5   4  13      296.96      252.10     21.80 o 
  -4   4  13       30.36       41.51     10.10 o 
  -3   4  13       97.76      102.37     18.93 o 
  -2   4  13      132.69      139.28     15.28 o 
  -1   4  13       46.52       37.75     15.70 o 
   0   4  13        1.78        1.06      5.84 o 
   1   4  13       81.85      103.38     18.80 o 
   2   4  13        6.68       -2.18      5.31 o 
   3   4  13       10.26       28.28      8.08 o 
   4   4  13       10.15       -3.03      5.59 o 
   5   4  13       26.47       34.05      8.68 o 
   6   4  13       77.53       94.73     23.50 o 
   7   4  13       31.95       19.90     10.53 o 
   8   4  13        3.03       -3.24      9.84 o 
   9   4  13        0.23       -6.68      9.10 o 
  -9   5  13        2.25       13.17     13.61 o 
  -8   5  13       21.51       31.18     21.53 o 
  -7   5  13       82.35       46.61     15.81 o 
  -6   5  13       10.45       14.95      9.98 o 
  -5   5  13        2.79       12.66      8.15 o 
  -4   5  13      199.26      181.52     22.20 o 
  -3   5  13      137.34      119.21     16.11 o 
  -2   5  13       14.29        5.33      5.84 o 
  -1   5  13      255.31      290.06     21.25 o 
   0   5  13       12.40        8.45      6.45 o 
   1   5  13       98.79      100.16     13.61 o 
   2   5  13        1.23        1.96      5.86 o 
   3   5  13        8.99       14.60      7.12 o 
   4   5  13        3.76        1.41      6.46 o 
   5   5  13       14.76       15.02      8.11 o 
   6   5  13        1.58       16.61      8.74 o 
   7   5  13        2.24       -2.25      7.90 o 
   8   5  13        0.87      -14.20     25.99 o 
   9   5  13        1.00       -3.84     15.88 o 
  -9   6  13       21.65        7.88     23.10 o 
  -8   6  13        1.55       -5.29     13.74 o 
  -7   6  13        5.88        2.95     12.04 o 
  -6   6  13        3.07       -1.78      7.80 o 
  -5   6  13       14.82       -0.71      8.58 o 
  -4   6  13       33.22       29.36      9.86 o 
  -3   6  13       55.73       72.23     23.71 o 
  -2   6  13       71.86       60.49     11.75 o 
  -1   6  13       29.74       33.07      8.44 o 
   0   6  13      106.41      125.53     13.90 o 
   1   6  13        0.71       -1.34      6.54 o 
   2   6  13       45.15       58.44     16.11 o 
   3   6  13        7.47       11.54      8.25 o 
   4   6  13        0.03       -4.75      8.07 o 
   5   6  13        3.38      -10.57      9.27 o 
   6   6  13       11.63        7.81     10.22 o 
   7   6  13        0.32       -4.21     10.22 o 
   8   6  13        0.21        8.39     15.13 o 
  -8   7  13        0.88       -2.54     20.03 o 
  -7   7  13       18.91        8.48     11.64 o 
  -6   7  13        0.78        3.39      9.75 o 
  -5   7  13        3.85        7.12     10.40 o 
  -4   7  13        0.35        8.67      9.29 o 
  -3   7  13       44.27       30.59     12.13 o 
  -2   7  13       54.54       62.27     25.12 o 
  -1   7  13       49.72       81.97     16.50 o 
   0   7  13        2.06       -1.47      8.58 o 
   1   7  13       19.84        9.64     23.37 o 
   2   7  13       17.03       22.97     15.49 o 
   3   7  13        3.64       23.91     14.89 o 
   4   7  13       13.54       10.10     14.20 o 
   5   7  13       14.71       -6.43     12.44 o 
   6   7  13        8.81       17.36     14.32 o 
   7   7  13        1.19        3.89     13.38 o 
  -7   8  13       16.86      -16.96     21.90 o 
  -6   8  13       21.33       32.98     16.31 o 
  -5   8  13        1.11       -2.76     12.06 o 
  -4   8  13       29.03       24.57     15.12 o 
  -3   8  13       28.32       14.72     10.98 o 
  -2   8  13        3.84        0.46     16.04 o 
  -1   8  13        5.78        8.94     10.26 o 
   0   8  13        1.34        2.40     12.77 o 
   1   8  13        3.58        6.31     11.96 o 
   2   8  13       12.09        3.05     27.17 o 
   3   8  13       22.33       43.12     18.58 o 
   4   8  13        9.65        8.38     15.39 o 
   5   8  13        0.25       -0.34     14.74 o 
   6   8  13        0.36       -2.41     13.91 o 
  -5   9  13        6.94       12.80     14.42 o 
  -4   9  13        8.63        0.90     15.26 o 
  -3   9  13        0.05        0.26     19.06 o 
  -2   9  13        0.43       -5.55     14.78 o 
  -1   9  13        5.94        2.63     13.21 o 
   0   9  13        0.84       10.62     15.85 o 
   1   9  13       14.43       -9.05     13.49 o 
   2   9  13        0.54       -3.99     13.37 o 
   3   9  13        0.78       14.69     16.33 o 
   4   9  13        0.09       -6.99     15.55 o 
   5   9  13       14.86      -15.32     16.67 o 
  -3  10  13        5.05       -9.49     14.55 o 
  -2  10  13        4.54       -2.34     14.29 o 
  -1  10  13        8.10       31.50     19.89 o 
   0  10  13        0.11       16.38     19.30 o 
   1  10  13        3.29       -3.57     16.65 o 
   2  10  13        2.92        6.07     22.94 o 
 -10   0  14       22.37       -0.79     28.09 o 
  -8   0  14       21.71       15.23     23.10 o 
  -6   0  14       23.36       61.49     32.03 o 
  -4   0  14        0.52        7.18      7.04 o 
  -2   0  14     1024.53     1088.70     45.17 o 
   0   0  14        7.13        7.34      6.02 o 
   2   0  14      635.43      806.00     59.64 o 
   4   0  14        6.29       10.76     13.13 o 
   6   0  14       11.50        5.25     14.44 o 
   8   0  14        4.51       24.15     20.48 o 
  10   0  14        1.14       11.81     26.52 o 
 -10   1  14        0.70      -23.83     15.89 o 
  -9   1  14        2.64      -20.85     21.92 o 
  -8   1  14        3.91      -19.70     15.31 o 
  -7   1  14       49.60       34.20     17.59 o 
  -6   1  14        3.60        7.83      7.24 o 
  -5   1  14        7.58        6.03      6.94 o 
  -4   1  14      137.40      132.62     13.71 o 
  -3   1  14       16.45        4.78      5.75 o 
  -2   1  14      203.47      204.92     13.34 o 
  -1   1  14       29.58       26.29      7.18 o 
   0   1  14      160.22      116.68     12.57 o 
   1   1  14       21.55       15.63      6.11 o 
   2   1  14      280.35      308.09     27.41 o 
   3   1  14       15.44        5.37      9.68 o 
   4   1  14        1.46       -8.31      5.54 o 
   5   1  14      355.81      397.35     48.85 o 
   6   1  14       73.28       65.67     19.30 o 
   7   1  14       44.05       38.25     13.94 o 
   8   1  14       69.49      101.91     23.01 o 
   9   1  14        3.12      -12.91     12.90 o 
  10   1  14       14.20       -7.30     19.03 o 
 -10   2  14        4.57       -9.33     47.13 o 
  -9   2  14       17.66       36.62     19.96 o 
  -8   2  14        5.95        1.34     20.35 o 
  -7   2  14        1.27       -2.79      9.57 o 
  -6   2  14        3.67       11.74      8.57 o 
  -5   2  14       68.05       81.28     11.25 o 
  -4   2  14       94.40       72.60     11.08 o 
  -3   2  14       81.42       92.18     10.68 o 
  -2   2  14       15.55       19.01      6.88 o 
  -1   2  14       78.64       68.50     10.85 o 
   0   2  14      179.13      184.84     29.71 o 
   1   2  14       88.29       81.62     11.95 o 
   2   2  14        3.96       -4.08      5.47 o 
   3   2  14        0.60        2.57      6.11 o 
   4   2  14        6.24        4.96      5.52 o 
   5   2  14      296.78      316.32     20.25 o 
   6   2  14       38.02       32.69      9.89 o 
   7   2  14      166.68      192.08     27.10 o 
   8   2  14       11.14       17.73     13.64 o 
   9   2  14        0.75       11.81     15.78 o 
  10   2  14       13.19        5.38     15.38 o 
 -10   3  14        1.85      -11.16     16.11 o 
  -9   3  14        8.36       36.22     35.71 o 
  -8   3  14        5.52        7.47     11.98 o 
  -7   3  14       19.80       -2.93     23.59 o 
  -6   3  14        2.02       15.39      8.53 o 
  -5   3  14       90.40       65.13     10.81 o 
  -4   3  14        0.36       -6.08      5.81 o 
  -3   3  14       13.45       12.87      8.29 o 
  -2   3  14       89.43       66.74     14.10 o 
  -1   3  14       71.95       95.14     12.54 o 
   0   3  14       62.25       87.85     12.51 o 
   1   3  14       34.51       68.22     11.40 o 
   2   3  14        4.24       -0.36      6.14 o 
   3   3  14      111.54      111.19     12.63 o 
   4   3  14        0.87       -6.98      5.42 o 
   5   3  14       32.09       30.21      8.51 o 
   6   3  14        1.40        6.02      8.69 o 
   7   3  14        0.96        0.87      8.30 o 
   8   3  14      150.57      171.91     22.07 o 
   9   3  14       40.82       25.52     17.07 o 
  -9   4  14        0.88       21.61     15.13 o 
  -8   4  14        0.17        6.95      9.58 o 
  -7   4  14        3.33        5.87      8.93 o 
  -6   4  14       55.84       70.62     13.67 o 
  -5   4  14        8.46       13.57      7.18 o 
  -4   4  14        4.97       -4.39      7.04 o 
  -3   4  14       62.33       62.64     11.65 o 
  -2   4  14        6.92       -0.32      5.05 o 
  -1   4  14        6.03        9.98      6.76 o 
   0   4  14       19.59       17.27      7.65 o 
   1   4  14        8.69       -6.54      5.96 o 
   2   4  14        2.16       -7.27      5.72 o 
   3   4  14       70.27       67.76     10.35 o 
   4   4  14       23.96       15.81      8.27 o 
   5   4  14       57.27       54.58     10.29 o 
   6   4  14       39.40       22.55     10.41 o 
   7   4  14       16.65       16.24     10.08 o 
   8   4  14        7.77       -1.86     10.77 o 
   9   4  14        3.55       14.40     14.16 o 
  -9   5  14       22.55       29.41     21.00 o 
  -8   5  14        0.00       19.69     15.75 o 
  -7   5  14        0.41       11.29     16.02 o 
  -6   5  14        8.75       11.15      9.86 o 
  -5   5  14        4.18        7.88      8.82 o 
  -4   5  14       97.74      114.20     19.31 o 
  -3   5  14       51.71       44.09     11.76 o 
  -2   5  14        1.76       -0.89      5.59 o 
  -1   5  14       37.21       24.59      8.19 o 
   0   5  14       19.97        8.92      7.34 o 
   1   5  14       27.66       53.46     13.60 o 
   2   5  14       11.09        7.45      6.87 o 
   3   5  14        2.87        3.59      6.76 o 
   4   5  14        2.36        9.20      7.29 o 
   5   5  14        1.52        8.58      7.39 o 
   6   5  14        1.56       -3.05      7.48 o 
   7   5  14       11.06       -3.28     12.50 o 
   8   5  14        1.43       -2.94     13.68 o 
   9   5  14        1.20        5.50     14.16 o 
  -8   6  14        0.04       21.27     21.00 o 
  -7   6  14        0.54        1.88     10.31 o 
  -6   6  14       13.00       10.14     10.26 o 
  -5   6  14        3.62        8.01      9.26 o 
  -4   6  14       17.94       10.37      9.01 o 
  -3   6  14       51.22       29.09     14.03 o 
  -2   6  14       31.07       48.57     11.27 o 
  -1   6  14        4.18       -2.88     11.16 o 
   0   6  14        8.99       23.38      9.50 o 
   1   6  14       90.95       77.78     13.98 o 
   2   6  14        0.61        3.22      8.29 o 
   3   6  14        0.81        7.08     12.69 o 
   4   6  14        0.02        7.44     11.28 o 
   5   6  14        4.03        7.86     10.70 o 
   6   6  14        1.06       11.20     10.31 o 
   7   6  14        0.21       -1.69     10.04 o 
   8   6  14        8.15        0.35     14.25 o 
  -7   7  14        2.97       -0.53      9.56 o 
  -6   7  14       13.89       24.03     16.62 o 
  -5   7  14        1.49        9.37      9.98 o 
  -4   7  14        1.43       -1.55      8.95 o 
  -3   7  14       18.02       18.83     13.81 o 
  -2   7  14      104.80      121.21     37.29 o 
  -1   7  14       42.00       31.48     13.05 o 
   0   7  14       11.77       11.60      9.62 o 
   1   7  14        0.00       -7.58      9.21 o 
   2   7  14       44.40       47.71     22.58 o 
   3   7  14        8.61       23.41     24.15 o 
   4   7  14        0.20       15.04     15.08 o 
   5   7  14        0.12       -2.07     11.86 o 
   6   7  14       32.65       56.48     18.55 o 
   7   7  14        0.27      -22.05     14.70 o 
  -6   8  14        7.59      -13.69     13.55 o 
  -5   8  14       17.42       13.43     14.04 o 
  -4   8  14        0.86        8.12     11.74 o 
  -3   8  14        0.05      -14.07     12.41 o 
  -2   8  14       12.76       20.91     14.63 o 
  -1   8  14        0.43       -6.88     10.39 o 
   0   8  14        0.19       14.78     14.31 o 
   1   8  14        0.12        7.42     14.18 o 
   2   8  14       22.14       18.22     15.11 o 
   3   8  14        9.29       27.52     18.07 o 
   4   8  14        0.61       23.26     16.97 o 
   5   8  14        3.57        2.39     15.09 o 
   6   8  14        2.84      -18.67     12.45 o 
  -5   9  14        1.63        4.15     15.46 o 
  -4   9  14        4.16        6.78     13.97 o 
  -3   9  14        0.10       -0.57     12.23 o 
  -2   9  14        1.57       11.64     13.46 o 
  -1   9  14       15.15        3.48     25.99 o 
   0   9  14        1.35        5.17     25.07 o 
   1   9  14        0.07        6.07     14.02 o 
   2   9  14        3.97      -18.69     17.85 o 
   3   9  14        0.45       20.29     19.05 o 
   4   9  14        0.14        0.19     20.08 o 
  -1  10  14        3.60       12.88     19.62 o 
   0  10  14        3.78      -12.79     20.88 o 
   1  10  14        0.02       25.68     23.21 o 
  -9   0  15       15.68      -16.28     25.47 o 
  -7   0  15       27.56       21.08     14.63 o 
  -5   0  15       46.52       34.13     13.00 o 
  -3   0  15      436.37      434.72     29.78 o 
  -1   0  15        0.01        4.73     12.34 o 
   1   0  15       25.21        8.14     12.86 o 
   3   0  15      142.38      168.31     30.20 o 
   5   0  15      142.92      156.49     32.56 o 
   7   0  15       55.83       87.43     28.88 o 
   9   0  15        1.28       -1.05     18.64 o 
 -10   1  15       11.08       35.51     23.84 o 
  -9   1  15        0.59       51.00     21.23 o 
  -8   1  15       22.78       60.17     19.49 o 
  -7   1  15       70.28       65.12     15.08 o 
  -6   1  15        9.58       35.67     10.80 o 
  -5   1  15        2.27       -2.72     10.56 o 
  -4   1  15        2.05        8.26      6.72 o 
  -3   1  15       84.58       82.76     12.30 o 
  -2   1  15        1.01        1.21      5.83 o 
  -1   1  15       39.06       50.92      9.38 o 
   0   1  15       14.82        8.23      6.26 o 
   1   1  15      154.05      180.68     22.28 o 
   2   1  15      387.34      448.06     33.80 o 
   3   1  15        0.22       17.97     12.86 o 
   4   1  15       41.28       45.76     10.55 o 
   5   1  15       13.39       14.90     10.46 o 
   6   1  15       14.08       30.72     14.37 o 
   7   1  15       49.11       34.27     16.15 o 
   8   1  15        8.63       -6.83     30.06 o 
   9   1  15        2.56       12.89     13.26 o 
  10   1  15        0.08        2.58     21.13 o 
 -10   2  15        1.57       61.48     23.40 o 
  -9   2  15        0.24      -25.45     28.62 o 
  -8   2  15       23.58       23.53     20.51 o 
  -7   2  15        0.03       -7.83     17.38 o 
  -6   2  15      260.43      276.37     36.99 o 
  -5   2  15       12.08        0.46      5.76 o 
  -4   2  15        2.84       16.15      8.08 o 
  -3   2  15       37.77       43.99     11.04 o 
  -2   2  15       32.70       37.51      9.23 o 
  -1   2  15        8.24        5.56      6.41 o 
   0   2  15       59.81       62.04     11.18 o 
   1   2  15        6.04        0.47      6.86 o 
   2   2  15        5.73        0.18      5.51 o 
   3   2  15        1.17       -1.64      6.51 o 
   4   2  15       49.50       33.39     14.66 o 
   5   2  15       60.91       49.08     14.17 o 
   6   2  15        3.30        2.58      9.76 o 
   7   2  15       72.78       47.29     29.41 o 
   8   2  15        1.09      -10.21     23.37 o 
   9   2  15        4.46        7.57     16.12 o 
 -10   3  15        2.23        6.14     18.90 o 
  -9   3  15        0.25        7.68     14.59 o 
  -8   3  15       22.26       12.19     10.73 o 
  -7   3  15       12.20       21.86     10.40 o 
  -6   3  15        6.62        3.35      8.01 o 
  -5   3  15       36.15       18.56     12.83 o 
  -4   3  15       66.10       64.11     11.56 o 
  -3   3  15        5.56        2.99      5.65 o 
  -2   3  15       62.64       62.76     11.37 o 
  -1   3  15       31.11       25.56      7.90 o 
   0   3  15       51.47       71.61     11.58 o 
   1   3  15        0.18        8.95      7.57 o 
   2   3  15       19.39       13.72      7.78 o 
   3   3  15       39.52       32.45      8.52 o 
   4   3  15       92.59      111.07     14.86 o 
   5   3  15      164.15      154.61     15.72 o 
   6   3  15       98.40       56.94     14.61 o 
   7   3  15       17.51       23.57     18.77 o 
   8   3  15        6.90       10.46     15.14 o 
   9   3  15       11.93       29.81     15.91 o 
  -9   4  15        6.26       27.30     24.42 o 
  -8   4  15        1.78       26.52     17.33 o 
  -7   4  15        0.09        7.35      8.91 o 
  -6   4  15       59.90       50.01     11.59 o 
  -5   4  15        1.20        3.83      6.86 o 
  -4   4  15       10.24       12.10      8.31 o 
  -3   4  15        9.91        9.55      6.87 o 
  -2   4  15       10.00       14.68      7.06 o 
  -1   4  15       35.17       42.33     10.12 o 
   0   4  15       13.71       27.41      9.34 o 
   1   4  15       28.99       33.67      9.05 o 
   2   4  15        1.47       -4.54      5.56 o 
   3   4  15       31.81       24.37      8.74 o 
   4   4  15        0.60        6.93      7.38 o 
   5   4  15      167.93      176.89     17.72 o 
   6   4  15        2.93        0.79      7.27 o 
   7   4  15       45.64       19.51     10.93 o 
   8   4  15       38.78       34.45     50.28 o 
   9   4  15       14.30        9.10     18.25 o 
  -9   5  15       15.42       37.81     23.10 o 
  -8   5  15        0.49       32.82     22.05 o 
  -7   5  15        0.60        1.28      9.02 o 
  -6   5  15       22.16       18.48     20.48 o 
  -5   5  15        0.38        5.02      9.01 o 
  -4   5  15        0.86        1.05      9.57 o 
  -3   5  15        0.24       -6.42      7.49 o 
  -2   5  15       20.46       26.00      8.97 o 
  -1   5  15        8.44        5.60      6.90 o 
   0   5  15        5.74        5.57      7.11 o 
   1   5  15        0.46        0.58      5.58 o 
   2   5  15       57.74       52.97      9.95 o 
   3   5  15       10.92       12.66      6.99 o 
   4   5  15        0.65        9.69      7.70 o 
   5   5  15        3.89       11.44      8.33 o 
   6   5  15        0.88       13.36      9.11 o 
   7   5  15        0.79        6.69     12.65 o 
   8   5  15        6.36       -0.60     25.34 o 
  -8   6  15        0.29       -9.54     11.73 o 
  -7   6  15       19.56        8.02     12.71 o 
  -6   6  15        0.96       -1.12     10.24 o 
  -5   6  15        0.13       -2.98      9.46 o 
  -4   6  15        4.59       23.80     10.09 o 
  -3   6  15        2.37       12.98      9.98 o 
  -2   6  15        0.45        1.51     10.24 o 
  -1   6  15        0.09       -4.07      8.35 o 
   0   6  15        8.32       18.23      8.45 o 
   1   6  15        1.83       -2.50     16.06 o 
   2   6  15        1.13        0.60      8.33 o 
   3   6  15        0.19        7.92      9.82 o 
   4   6  15        0.89        8.07      8.93 o 
   5   6  15       36.97       72.18     15.98 o 
   6   6  15       20.52        2.27     10.63 o 
   7   6  15        1.68       -0.21     11.94 o 
  -7   7  15        0.76       10.05     12.86 o 
  -6   7  15        4.48       -9.76      8.00 o 
  -5   7  15        0.46        8.29      9.31 o 
  -4   7  15        0.37        9.69     10.18 o 
  -3   7  15        1.46       10.44     12.67 o 
  -2   7  15        2.46       -2.19     12.15 o 
  -1   7  15       24.51       22.53     12.59 o 
   0   7  15        0.02        8.40     12.53 o 
   1   7  15        0.12        1.05     11.96 o 
   2   7  15        2.00       -2.69     22.97 o 
   3   7  15        4.66       27.93     15.07 o 
   4   7  15       18.67       19.29     30.06 o 
   5   7  15       10.59       -9.00     13.73 o 
   6   7  15        1.23       12.07     14.08 o 
   7   7  15        0.77        9.69     14.19 o 
  -6   8  15        0.21       -2.74     19.58 o 
  -5   8  15       29.13       19.73     16.14 o 
  -4   8  15        1.66        4.02     13.12 o 
  -3   8  15        3.28        1.74     10.40 o 
  -2   8  15       19.88       15.20     12.85 o 
  -1   8  15        0.03        8.23     13.53 o 
   0   8  15        0.86        9.68     21.53 o 
   1   8  15        2.93       20.02     21.27 o 
   2   8  15        6.16        6.30     15.78 o 
   3   8  15        4.93       31.05     24.15 o 
   4   8  15        0.65        4.04     16.76 o 
   5   8  15        2.91        7.07     17.00 o 
  -4   9  15       11.55        6.01     15.37 o 
  -3   9  15       13.50       28.50     16.59 o 
  -2   9  15        0.23       11.11     14.18 o 
  -1   9  15        0.04        2.97     13.63 o 
   0   9  15        0.79      -12.93     16.25 o 
   1   9  15        0.01       -6.95     14.61 o 
   2   9  15        0.30       -5.20     17.88 o 
   3   9  15        7.28       25.26     19.06 o 
 -10   0  16        0.18       22.84     30.19 o 
  -8   0  16       41.25        1.68     14.20 o 
  -6   0  16      208.86      300.68     31.75 o 
  -4   0  16       46.56       61.02     15.23 o 
  -2   0  16      170.39      122.10     27.05 o 
   0   0  16        2.27       29.67     12.86 o 
   2   0  16      745.83      751.38     65.15 o 
   4   0  16     1172.44     1333.70     89.09 o 
   6   0  16       60.66       30.98     18.12 o 
   8   0  16       51.23       68.53     30.98 o 
 -10   1  16        0.22      -13.17     17.91 o 
  -9   1  16        0.04        5.03     12.45 o 
  -8   1  16       32.84       47.40     14.51 o 
  -7   1  16        1.68        8.92      8.32 o 
  -6   1  16       15.67       29.96      9.13 o 
  -5   1  16       58.94       54.69     10.77 o 
  -4   1  16       14.59       -0.73      7.01 o 
  -3   1  16       92.70       79.43     19.90 o 
  -2   1  16       75.29      109.53     13.33 o 
  -1   1  16       24.37       17.66      8.49 o 
   0   1  16      263.36      275.30     39.26 o 
   1   1  16        5.20        6.21      7.19 o 
   2   1  16     1150.23     1163.86     55.10 o 
   3   1  16      121.44      119.71     20.14 o 
   4   1  16      793.80      769.65     49.04 o 
   5   1  16        0.19       -0.51      8.82 o 
   6   1  16       62.47       55.54     23.76 o 
   7   1  16        1.62        5.46     13.26 o 
   8   1  16        0.73       -7.32     12.89 o 
   9   1  16        9.00        4.75     14.28 o 
 -10   2  16        2.54       13.33     22.76 o 
  -9   2  16        0.60        0.08     11.65 o 
  -8   2  16        0.00       -2.27     16.13 o 
  -7   2  16       26.90       26.28      9.14 o 
  -6   2  16       41.37       48.57     11.25 o 
  -5   2  16        9.26       11.65      6.53 o 
  -4   2  16        8.90        5.85      6.66 o 
  -3   2  16       56.39       46.31      9.95 o 
  -2   2  16        0.71       -7.93      5.29 o 
  -1   2  16        2.05       12.35      6.65 o 
   0   2  16        2.29        1.92      6.52 o 
   1   2  16        7.66        9.64     11.96 o 
   2   2  16       40.68       44.74     13.31 o 
   3   2  16       81.96       73.57     16.89 o 
   4   2  16       13.63       19.58      9.22 o 
   5   2  16        5.59      -10.20      6.80 o 
   6   2  16      207.75      214.06     28.96 o 
   7   2  16       14.35        0.84     12.05 o 
   8   2  16        0.35       10.00     13.06 o 
   9   2  16        3.27       27.44     17.57 o 
  -9   3  16        0.56       22.98     26.25 o 
  -8   3  16        0.56        6.25     10.12 o 
  -7   3  16        1.31       16.17      9.99 o 
  -6   3  16        5.30        6.38      9.49 o 
  -5   3  16      135.72      164.74     19.19 o 
  -4   3  16        1.29       11.83      6.53 o 
  -3   3  16       11.02       13.16      8.65 o 
  -2   3  16        3.78       -3.56      6.03 o 
  -1   3  16       10.10        9.48      7.11 o 
   0   3  16       14.32       15.92      6.58 o 
   1   3  16       57.39       60.98     21.30 o 
   2   3  16       11.32        7.24      6.93 o 
   3   3  16       34.69       39.31      9.71 o 
   4   3  16      163.75      173.13     44.27 o 
   5   3  16       49.73       44.36     12.35 o 
   6   3  16       49.96       49.07     18.51 o 
   7   3  16       28.84       44.91     16.31 o 
   8   3  16        0.66       -7.90     14.39 o 
   9   3  16        0.05        2.29     15.54 o 
  -9   4  16       13.19       31.51     17.85 o 
  -8   4  16        2.14       20.98     14.70 o 
  -7   4  16       20.57       16.49      8.80 o 
  -6   4  16        0.01        1.30      7.32 o 
  -5   4  16        3.43        2.41      6.94 o 
  -4   4  16        4.06        1.78      6.63 o 
  -3   4  16        0.01        1.71      6.99 o 
  -2   4  16        9.57        8.93      6.82 o 
  -1   4  16      106.57      107.65     15.41 o 
   0   4  16       88.88       64.92     14.16 o 
   1   4  16       48.07       40.12     10.19 o 
   2   4  16      168.04      134.62     14.88 o 
   3   4  16       64.74       70.52     16.41 o 
   4   4  16       74.47       57.79     10.96 o 
   5   4  16       21.25       16.24      8.65 o 
   6   4  16        1.39       -1.54     11.59 o 
   7   4  16        8.52       14.84     22.84 o 
   8   4  16       25.65       13.45     15.40 o 
  -8   5  16       14.50        6.76     14.18 o 
  -7   5  16       14.92       50.12     20.08 o 
  -6   5  16       44.78       37.73     13.29 o 
  -5   5  16        0.02       -8.28      8.89 o 
  -4   5  16        5.38        6.57     11.02 o 
  -3   5  16        1.93       -0.87      8.10 o 
  -2   5  16        2.25        2.12      6.11 o 
  -1   5  16       34.28       23.23      8.47 o 
   0   5  16       55.80       75.81     12.83 o 
   1   5  16        0.54       -2.88      5.63 o 
   2   5  16       11.22        5.81      7.44 o 
   3   5  16        4.39        7.83      7.21 o 
   4   5  16       13.88        2.26      7.75 o 
   5   5  16       14.21        2.72      7.59 o 
   6   5  16        2.62        1.81      8.20 o 
   7   5  16        5.84       31.24     12.10 o 
   8   5  16        6.36       -4.46     23.37 o 
  -8   6  16        2.36       32.88     17.95 o 
  -7   6  16        8.23       12.12     11.84 o 
  -6   6  16        4.41       -3.29     10.00 o 
  -5   6  16        3.37       -8.69      9.64 o 
  -4   6  16        1.75       -3.76     14.18 o 
  -3   6  16        6.42       -5.95      8.51 o 
  -2   6  16        4.35        4.00      9.55 o 
  -1   6  16        7.88       15.75     11.55 o 
   0   6  16        3.24       -0.61      9.86 o 
   1   6  16        3.74        7.18      9.12 o 
   2   6  16       10.58       20.48     10.56 o 
   3   6  16       56.95       32.05     16.79 o 
   4   6  16        0.65      -11.65     10.33 o 
   5   6  16       39.75       24.72     12.84 o 
   6   6  16        0.08        1.47     10.83 o 
   7   6  16        1.62       -5.47     12.61 o 
  -7   7  16        0.02       34.83     18.38 o 
  -6   7  16        3.77       -0.53     11.80 o 
  -5   7  16        0.61       15.60     14.31 o 
  -4   7  16        2.78        6.39     23.37 o 
  -3   7  16        8.17        7.88     15.75 o 
  -2   7  16        3.86        8.19     11.95 o 
  -1   7  16        1.66       -5.24     10.84 o 
   0   7  16        0.15        8.02     12.79 o 
   1   7  16       17.73       30.16     15.43 o 
   2   7  16        4.50        8.55     12.97 o 
   3   7  16        0.06        8.40     15.57 o 
   4   7  16        0.14       -5.69     13.62 o 
   5   7  16        1.02      -10.69     16.15 o 
   6   7  16        2.60      -13.35     13.94 o 
  -5   8  16        0.13        0.14     18.66 o 
  -4   8  16        3.72       -0.02     11.78 o 
  -3   8  16        0.00        9.57     12.43 o 
  -2   8  16       31.48       44.51     17.48 o 
  -1   8  16        0.05        2.53     20.61 o 
   0   8  16        4.19       -6.29     12.43 o 
   2   8  16        1.72       -3.82     21.40 o 
   3   8  16        0.10       18.46     17.07 o 
   4   8  16        8.45        5.66     16.93 o 
   5   8  16       13.92       18.92     29.14 o 
  -3   9  16        0.54       -6.29     13.91 o 
  -2   9  16        1.47        4.58     13.82 o 
  -1   9  16        1.23      -14.04     15.59 o 
   0   9  16       27.07       35.32     21.11 o 
   1   9  16        0.15       -7.63     19.43 o 
   2   9  16        0.01       10.60     16.32 o 
   3   9  16        1.94        0.06     16.90 o 
  -9   0  17        2.10       12.60     36.76 o 
  -7   0  17       28.44       32.44     16.48 o 
  -5   0  17        1.14        2.36     12.86 o 
  -3   0  17      163.24      161.22     33.08 o 
  -1   0  17       81.08       94.00     23.89 o 
   1   0  17     2072.27     2165.22    118.36 o 
   3   0  17      259.66      233.19     38.86 o 
   5   0  17        4.22        1.31     14.96 o 
   7   0  17        0.02       -6.83     14.96 o 
   9   0  17        0.67        9.98     26.52 o 
  -9   1  17        3.30       15.52     11.40 o 
  -8   1  17        1.46        0.82      9.64 o 
  -7   1  17        1.73       24.60     16.81 o 
  -6   1  17        0.48        0.66      7.80 o 
  -5   1  17       18.51       13.97      8.09 o 
  -4   1  17       19.16        6.60      7.46 o 
  -3   1  17       28.18       12.43     20.08 o 
  -2   1  17      252.35      249.24     29.81 o 
  -1   1  17      155.02      174.42     39.91 o 
   0   1  17       36.54       80.87     22.84 o 
   1   1  17        0.39       11.41      7.69 o 
   2   1  17        0.32       -1.60     13.65 o 
   3   1  17      116.88      139.33     23.11 o 
   4   1  17      239.13      278.44     53.17 o 
   5   1  17       25.65       19.13     12.66 o 
   6   1  17        7.83        6.65     10.91 o 
   7   1  17        0.08      -10.50     11.81 o 
   8   1  17        3.96       15.84     14.70 o 
   9   1  17        0.03        3.84     16.02 o 
  -9   2  17        1.15       21.87     19.14 o 
  -8   2  17        1.37        4.09      9.43 o 
  -7   2  17        6.35        4.12      7.76 o 
  -6   2  17        0.06        4.34      7.51 o 
  -5   2  17        0.22       -4.80      6.42 o 
  -4   2  17       71.21       94.13     18.54 o 
  -3   2  17        0.16        5.24      7.01 o 
  -2   2  17       23.46       11.21      7.62 o 
  -1   2  17       58.99       28.37     19.04 o 
   0   2  17      130.89       93.42     29.01 o 
   1   2  17       67.39       91.21     17.35 o 
   2   2  17       11.55        3.63     21.00 o 
   3   2  17      294.00      317.53     32.74 o 
   4   2  17       12.30       33.74     10.19 o 
   5   2  17       18.27       -3.79     11.32 o 
   6   2  17       42.48       58.06     47.65 o 
   7   2  17        0.00       -7.56     11.59 o 
   8   2  17        0.29       -3.43     13.62 o 
   9   2  17        5.54       18.76     24.42 o 
  -9   3  17        0.53        8.17     10.81 o 
  -8   3  17        5.41       -6.60      8.69 o 
  -7   3  17        0.40       11.59      9.13 o 
  -6   3  17        4.79       12.42     13.22 o 
  -5   3  17        9.17       10.55      8.62 o 
  -4   3  17       34.13       29.23      9.29 o 
  -3   3  17        0.14       -6.95      5.45 o 
  -2   3  17       33.96       52.43     10.94 o 
  -1   3  17        0.27       -3.19      8.92 o 
   0   3  17        2.92        7.05      6.97 o 
   1   3  17       50.10       18.02     15.49 o 
   2   3  17        2.54        4.55      9.58 o 
   3   3  17        0.12        4.84      7.88 o 
   4   3  17        4.34       11.47      7.96 o 
   5   3  17       42.59       35.77     11.65 o 
   6   3  17      100.13       88.85     21.53 o 
   7   3  17        8.96       11.30     15.22 o 
   8   3  17        7.39       11.60     15.10 o 
  -8   4  17        4.27       13.96     12.87 o 
  -7   4  17        0.77        4.51      8.30 o 
  -6   4  17        0.77        2.50     11.17 o 
  -5   4  17       16.52       17.39     11.81 o 
  -4   4  17        0.53       11.11     12.91 o 
  -3   4  17        0.02        2.93      6.76 o 
  -2   4  17       54.50       40.47     23.38 o 
  -1   4  17        0.55        0.02      8.30 o 
   0   4  17       10.29        3.19      7.29 o 
   1   4  17       99.89       92.34     15.33 o 
   2   4  17        1.86        2.05      7.12 o 
   3   4  17        0.51        6.85      7.39 o 
   4   4  17      105.35       67.56     23.19 o 
   5   4  17       25.91       17.91     10.27 o 
   6   4  17        1.15       -6.43     10.39 o 
   7   4  17        1.35       10.79     14.70 o 
   8   4  17        3.64        2.21     13.55 o 
  -8   5  17       13.50        6.16     11.64 o 
  -7   5  17        0.56       30.66     21.66 o 
  -6   5  17        0.47       19.66     12.49 o 
  -5   5  17        3.30        9.27     17.33 o 
  -4   5  17        0.25       11.36     10.12 o 
  -3   5  17        0.01       -8.54      8.96 o 
  -2   5  17        1.01       -0.33      6.99 o 
  -1   5  17        8.31       11.11      7.99 o 
   0   5  17       74.09       30.91     18.71 o 
   1   5  17       44.26       24.53      8.23 o 
   2   5  17        2.84        8.43      8.15 o 
   3   5  17       17.32       21.74     10.48 o 
   4   5  17        9.20        1.43      8.34 o 
   5   5  17        0.14        5.01      8.25 o 
   6   5  17        7.44        5.33     10.63 o 
   7   5  17        6.61       10.08     14.57 o 
  -7   6  17        0.08       15.52     12.92 o 
  -6   6  17       10.79       40.02     14.19 o 
  -5   6  17        0.05       14.98     11.47 o 
  -4   6  17        0.93        1.49     21.27 o 
  -3   6  17        0.00      -10.37      6.92 o 
  -2   6  17       14.16        3.75      9.33 o 
  -1   6  17       23.74       14.44     16.28 o 
   0   6  17       33.74       31.60     11.32 o 
   1   6  17       23.12       23.36     10.39 o 
   2   6  17       54.86       23.88     11.39 o 
   3   6  17        7.82        6.58     12.89 o 
   4   6  17        0.30        5.11     10.48 o 
   5   6  17        2.71       -7.19     10.25 o 
   6   6  17        1.21       -0.13     11.07 o 
   7   6  17        1.37      -14.44     21.00 o 
  -6   7  17       11.43       -1.20     10.88 o 
  -5   7  17        0.07        5.22     11.99 o 
  -4   7  17        1.13        4.02     10.29 o 
  -3   7  17        0.00      -10.24     12.08 o 
  -2   7  17        7.80       12.89     13.88 o 
  -1   7  17        6.56       14.32     15.21 o 
   0   7  17       42.78       74.22     18.89 o 
   1   7  17        4.13       10.78     20.22 o 
   2   7  17        1.21      -12.77     12.59 o 
   3   7  17        2.60        1.45     14.94 o 
   4   7  17        2.21       12.54     14.27 o 
   5   7  17        3.53       19.55     36.62 o 
   6   7  17        2.20        2.75     16.15 o 
  -5   8  17        0.01      -23.10     15.75 o 
  -4   8  17        7.56        3.49     16.58 o 
  -3   8  17       18.77       29.08     16.90 o 
  -2   8  17        0.33        0.66     13.83 o 
  -1   8  17       10.22       16.97     16.52 o 
   0   8  17        4.33       -8.76     22.32 o 
   1   8  17        6.45        5.59     14.65 o 
   2   8  17        2.90        8.48     16.43 o 
   3   8  17       11.64       26.69     18.10 o 
   4   8  17        0.06       32.43     19.30 o 
  -2   9  17       15.59       -4.44     15.37 o 
  -1   9  17        4.97       20.30     18.80 o 
   0   9  17       38.86       58.64     24.84 o 
   1   9  17        1.21       -5.64     15.40 o 
  -8   0  18       36.13       39.38     22.32 o 
  -6   0  18        0.93        7.35     14.44 o 
  -4   0  18        8.77       49.62     19.95 o 
  -2   0  18      289.29      331.41     45.96 o 
   0   0  18     2447.64     2375.17    127.86 o 
   2   0  18      338.23      394.45     52.52 o 
   4   0  18       24.04       59.34     22.58 o 
   6   0  18       47.54       34.92     21.79 o 
   8   0  18        0.02        0.53     19.95 o 
  -9   1  18        0.88        6.24     11.52 o 
  -8   1  18        9.84        7.16     18.86 o 
  -7   1  18        1.84        9.39      8.61 o 
  -6   1  18        5.67        2.33      9.21 o 
  -5   1  18        0.93        8.17     10.09 o 
  -4   1  18        0.18        7.06     10.15 o 
  -3   1  18       17.41        4.85     12.47 o 
  -2   1  18      669.71      718.05     55.16 o 
  -1   1  18       20.93       27.55     10.78 o 
   0   1  18      627.97      680.20     43.72 o 
   1   1  18      237.36      251.40     28.13 o 
   2   1  18      106.96      153.93     82.31 o 
   4   1  18       12.95       11.82     11.68 o 
   5   1  18       39.78       42.40     16.34 o 
   6   1  18       14.79       24.46     14.47 o 
   7   1  18        3.97        0.89     14.61 o 
   8   1  18        0.17       -5.07     13.37 o 
  -9   2  18        0.18       -1.37     12.51 o 
  -8   2  18       10.09        9.18     10.16 o 
  -7   2  18        4.68       -3.91     11.02 o 
  -6   2  18       13.41       12.60     16.40 o 
  -5   2  18       35.92       23.16     15.21 o 
  -4   2  18       11.18        4.69      6.75 o 
  -3   2  18        3.58        6.60      8.39 o 
  -2   2  18      195.90      197.78     24.85 o 
  -1   2  18       58.51       46.86     23.10 o 
   0   2  18      130.27      153.03     23.21 o 
   1   2  18       59.30       59.03     14.82 o 
   2   2  18      274.04      273.86     29.98 o 
   3   2  18        6.97        9.96     10.38 o 
   4   2  18        0.75        5.58      7.77 o 
   5   2  18       12.44       13.74     12.62 o 
   6   2  18       27.88        8.50     13.54 o 
   7   2  18        2.85       -1.43     13.41 o 
   8   2  18        2.93       -5.70     13.48 o 
  -8   3  18        0.11       -1.32      9.68 o 
  -7   3  18        5.28        5.68      9.92 o 
  -6   3  18        0.01        7.41      8.01 o 
  -5   3  18        3.02        0.87      9.74 o 
  -4   3  18       15.80        0.24     13.68 o 
  -3   3  18       28.25       23.56      9.00 o 
  -2   3  18       34.90       45.43     11.36 o 
  -1   3  18       17.75       19.58      9.93 o 
   0   3  18        3.50       18.87     11.29 o 
   1   3  18        1.50       -1.02      8.64 o 
   2   3  18        1.48        2.97      9.83 o 
   3   3  18       20.26       12.28      8.68 o 
   4   3  18       64.63       45.66     19.07 o 
   5   3  18        0.18       10.37     13.93 o 
   6   3  18        6.39       27.13     15.77 o 
   7   3  18        9.39       10.93     21.40 o 
   8   3  18        1.96        0.31     16.46 o 
  -8   4  18        0.00       -3.77     20.22 o 
  -7   4  18        2.25       20.04     10.76 o 
  -6   4  18       17.50       38.73     11.25 o 
  -5   4  18        5.24        6.77      7.96 o 
  -4   4  18       19.65       17.32     20.05 o 
  -3   4  18       45.84       32.48      9.80 o 
  -2   4  18        9.61        2.76      6.92 o 
  -1   4  18       36.81       31.29      9.49 o 
   0   4  18       15.60       13.33      8.99 o 
   1   4  18       64.38       69.98     13.23 o 
   2   4  18        6.55        0.53     10.43 o 
   3   4  18        0.68        0.41      8.22 o 
   4   4  18        1.41        5.03      9.91 o 
   5   4  18        3.07        8.54     10.50 o 
   6   4  18       25.21       17.31     15.21 o 
   7   4  18        1.51       -1.44     14.61 o 
  -7   5  18        4.74       16.90     14.53 o 
  -6   5  18        0.98        7.00     12.67 o 
  -5   5  18        4.21       13.79     10.97 o 
  -4   5  18        1.39        3.55     10.32 o 
  -3   5  18        0.80       -0.27      9.64 o 
  -2   5  18        0.28        0.22      7.47 o 
  -1   5  18        9.43        6.96      7.67 o 
   0   5  18       10.35       14.52      7.82 o 
   1   5  18       66.19       53.46     11.98 o 
   2   5  18        4.97       13.36      8.30 o 
   3   5  18        3.13       -1.36      8.03 o 
   4   5  18        0.65       -8.21     10.06 o 
   5   5  18        9.77        7.51     11.41 o 
   6   5  18        0.00      -19.26     18.77 o 
   7   5  18        0.09        8.59     13.69 o 
  -7   6  18        0.81       -8.25     13.18 o 
  -6   6  18        2.43       -1.42     12.43 o 
  -5   6  18        0.06       14.03     12.75 o 
  -4   6  18        0.00        0.78     10.76 o 
  -3   6  18        0.06       -1.85      9.58 o 
  -2   6  18        0.67       -7.67      9.02 o 
  -1   6  18       21.58       12.52     10.78 o 
   0   6  18        3.16        2.09      8.55 o 
   1   6  18       11.71       29.71     10.74 o 
   2   6  18        2.31       13.33     10.90 o 
   3   6  18        3.40       -9.89     12.17 o 
   4   6  18        0.83        0.70     13.37 o 
   5   6  18        0.00        7.83     14.16 o 
   6   6  18        3.00       13.03     13.91 o 
  -5   7  18        2.96       15.81     13.75 o 
  -4   7  18        0.02        8.73     15.49 o 
  -3   7  18        4.03      -18.90     14.18 o 
  -2   7  18        0.99       -4.20     14.44 o 
  -1   7  18        4.08       -0.33     12.29 o 
   0   7  18        3.42        0.98     12.62 o 
   1   7  18        0.66       -3.68     12.90 o 
   2   7  18       14.88       19.10     15.68 o 
   3   7  18        0.36       -3.05     15.76 o 
   4   7  18        1.73       14.45     22.18 o 
   5   7  18        6.84      -11.22     14.59 o 
  -4   8  18       17.08       14.21     25.99 o 
  -3   8  18        8.99       11.63     15.71 o 
  -2   8  18        0.09        7.88     15.46 o 
  -1   8  18       14.55        4.82     14.76 o 
   0   8  18        1.45      -11.99     13.30 o 
   1   8  18        0.00       -4.78     14.54 o 
   2   8  18        0.49       18.70     17.21 o 
   3   8  18        1.01        3.39     16.97 o 
  -9   0  19        3.59        4.46     19.17 o 
  -7   0  19        7.43        3.15     16.54 o 
  -5   0  19        6.23       -7.09     13.39 o 
  -3   0  19      268.49      221.63     38.60 o 
  -1   0  19       54.66       38.86     20.48 o 
   1   0  19        0.11        1.05     11.81 o 
   3   0  19        9.34       23.10     18.64 o 
   5   0  19       25.27       68.26     26.25 o 
   7   0  19        0.05        0.26     17.59 o 
  -9   1  19        3.70       10.12     12.71 o 
  -8   1  19        5.62       10.32     13.76 o 
  -7   1  19       38.14       54.32     18.17 o 
  -6   1  19        0.17       -5.41     10.95 o 
  -5   1  19        2.56        5.71      8.86 o 
  -4   1  19       14.09       10.76     11.09 o 
  -3   1  19      122.06      120.00     21.02 o 
  -2   1  19       47.17       34.06     11.66 o 
  -1   1  19      277.69      229.54     26.38 o 
   0   1  19      270.41      310.87     31.88 o 
   1   1  19      370.65      428.94     37.12 o 
   2   1  19       39.97       36.25     12.93 o 
   3   1  19        0.75        4.23     11.22 o 
   4   1  19        8.30       45.37     15.52 o 
   5   1  19        6.94       13.62     12.37 o 
   6   1  19        0.33       12.70     13.89 o 
   7   1  19        0.04       -0.22     16.25 o 
   8   1  19        0.01       11.84     15.81 o 
  -8   2  19        1.11        3.53     11.85 o 
  -7   2  19       12.52       33.71     14.26 o 
  -6   2  19        5.70        2.26      8.05 o 
  -5   2  19       91.44       61.61     15.94 o 
  -4   2  19       11.90       22.78     11.96 o 
  -3   2  19       59.69       53.93     21.79 o 
  -2   2  19       86.29       47.37     14.57 o 
  -1   2  19        2.94       19.10      9.13 o 
   0   2  19       44.66       51.59     14.19 o 
   1   2  19        0.00        2.34      8.56 o 
   2   2  19       44.94       27.92     24.55 o 
   3   2  19      116.44      136.56     23.02 o 
   4   2  19       11.96        2.60     11.87 o 
   5   2  19        9.76       -0.71     10.46 o 
   6   2  19        4.26       18.89     13.86 o 
   7   2  19        4.38       -0.50     16.15 o 
   8   2  19        0.88      -16.72     14.20 o 
  -8   3  19        3.75      -10.04      8.74 o 
  -7   3  19        0.78        4.54      9.16 o 
  -6   3  19        0.53       12.41      9.53 o 
  -5   3  19       15.48       14.09      9.92 o 
  -4   3  19      134.41      172.17     19.92 o 
  -3   3  19      276.06      281.26     31.09 o 
  -2   3  19       19.93       42.14     13.92 o 
  -1   3  19       91.75      104.36     52.25 o 
   0   3  19       56.19      104.25     18.17 o 
   1   3  19       85.67       50.01     15.23 o 
   2   3  19       42.66       32.51     14.94 o 
   3   3  19       45.76       58.52     13.57 o 
   4   3  19       28.87       30.48     12.00 o 
   5   3  19        0.83       -1.32     10.91 o 
   6   3  19        2.61        2.81     13.89 o 
   7   3  19        1.26      -19.90     13.26 o 
  -8   4  19        0.13       12.90     14.68 o 
  -7   4  19       12.06       23.35     12.66 o 
  -6   4  19       39.08       22.35     11.92 o 
  -5   4  19       58.54       35.33     11.37 o 
  -4   4  19        6.61        7.18      8.58 o 
  -3   4  19       40.77       33.45     10.23 o 
  -2   4  19        5.87       24.10      8.80 o 
  -1   4  19        0.11       16.42      9.51 o 
   0   4  19       19.18       26.74     11.34 o 
   1   4  19       34.45        8.95     11.95 o 
   2   4  19        2.91        2.43     10.29 o 
   3   4  19       26.55       62.71     14.45 o 
   4   4  19        7.20        8.00     11.54 o 
   5   4  19        0.00       -3.63      9.76 o 
   6   4  19        1.24        4.88     16.80 o 
   7   4  19        0.00       16.95     14.00 o 
  -7   5  19        3.57        4.55     12.61 o 
  -6   5  19        4.08       17.25     17.59 o 
  -5   5  19        5.43        0.39     10.11 o 
  -4   5  19        0.61       -8.97     10.02 o 
  -3   5  19       18.73        9.63     10.48 o 
  -2   5  19       23.04        5.97      8.71 o 
  -1   5  19       94.33      110.74     16.43 o 
   0   5  19       12.90       22.49     16.01 o 
   1   5  19        2.43      -10.18      8.82 o 
   2   5  19        1.26       -1.17      8.44 o 
   3   5  19        7.45       -5.00      8.47 o 
   4   5  19        0.80        1.85     10.72 o 
   5   5  19        4.93        2.84     20.86 o 
   6   5  19        0.30       -0.24     13.70 o 
  -6   6  19        0.43        4.39     12.05 o 
  -5   6  19        0.55      -11.50     10.76 o 
  -4   6  19       25.31       12.88     18.64 o 
  -3   6  19        0.48      -13.23      8.82 o 
  -2   6  19        2.84        1.67     10.43 o 
  -1   6  19        0.09       -1.76     10.72 o 
   0   6  19        0.65       -4.34      9.68 o 
   1   6  19        0.68       11.71     10.49 o 
   2   6  19        8.27       11.87     10.73 o 
   3   6  19        0.66      -14.18     16.02 o 
   4   6  19        4.31        2.36     20.22 o 
   5   6  19        0.54       31.47     16.08 o 
  -5   7  19       10.67       14.61     30.98 o 
  -4   7  19        0.07       -8.40     16.80 o 
  -3   7  19       14.58        4.99     17.59 o 
  -2   7  19        0.79      -10.50     17.33 o 
  -1   7  19        4.38       -5.96     13.30 o 
   0   7  19        6.43      -14.33     11.86 o 
   1   7  19       15.74       -6.37     15.51 o 
   2   7  19        6.96        0.01     15.75 o 
   3   7  19        0.09       21.80     16.46 o 
   4   7  19       19.06       41.48     28.88 o 
  -3   8  19       12.40       11.90     18.13 o 
  -2   8  19        1.52        8.10     16.52 o 
  -1   8  19        0.50        0.11     15.94 o 
   0   8  19        3.01        7.95     18.38 o 
   1   8  19        9.33       10.66     16.74 o 
   2   8  19       11.91       -7.37     25.20 o 
  -8   0  20        3.57       22.58     21.27 o 
  -6   0  20       27.11       29.67     23.63 o 
  -4   0  20       61.30       50.15     22.58 o 
  -2   0  20       62.97       30.72     16.80 o 
   0   0  20       90.84       51.46     21.53 o 
   2   0  20      437.25      530.25     63.03 o 
   4   0  20       17.00       45.95     24.15 o 
   6   0  20        2.45       -6.04     16.02 o 
   8   0  20        0.01       18.64     30.98 o 
  -8   1  20       19.92       11.67     26.39 o 
  -7   1  20        2.27       -7.02     11.61 o 
  -6   1  20       66.49       57.53     17.51 o 
  -5   1  20        0.03        1.22      9.94 o 
  -4   1  20        0.60       16.24     10.54 o 
  -3   1  20      187.78      249.19     82.06 o 
  -2   1  20        1.07        2.99     10.53 o 
  -1   1  20       27.37       20.40     10.75 o 
   0   1  20        8.34       -3.82      7.89 o 
   1   1  20        2.69       -2.51      8.40 o 
   2   1  20      103.56      127.19     60.13 o 
   3   1  20        4.74        1.10     11.81 o 
   4   1  20        7.53       20.71     15.96 o 
   5   1  20        0.41       10.84     13.19 o 
   6   1  20        0.48        0.67     14.55 o 
   7   1  20        0.06        4.68     14.92 o 
  -8   2  20       10.70       18.10     16.05 o 
  -7   2  20       16.48       10.72     11.49 o 
  -6   2  20       85.33       88.73     21.23 o 
  -5   2  20       62.11       29.65     24.68 o 
  -4   2  20      144.69      112.09     20.88 o 
  -3   2  20       57.79       36.28     14.89 o 
  -2   2  20       65.64       50.32     15.03 o 
  -1   2  20       66.41       70.66     16.51 o 
   1   2  20        1.57       -5.86     11.81 o 
   2   2  20        8.99        9.71     12.36 o 
   3   2  20        1.95      -10.28     10.64 o 
   4   2  20       15.09       11.96     13.23 o 
   5   2  20        1.89        7.42     12.42 o 
   6   2  20        0.40        2.39     12.36 o 
   7   2  20        0.09        8.70     14.20 o 
  -8   3  20       11.35       33.25     14.01 o 
  -7   3  20        7.13       11.60     20.04 o 
  -6   3  20       96.81       92.88     27.04 o 
  -5   3  20       20.88       47.24     16.74 o 
  -4   3  20        8.56        6.56     11.55 o 
  -3   3  20        9.64        5.29     14.97 o 
  -2   3  20        1.07        5.53      9.42 o 
  -1   3  20      115.45       80.01     18.73 o 
   0   3  20        9.05       10.01      9.52 o 
   1   3  20        1.04       -7.43      8.91 o 
   2   3  20       21.33        3.23     11.68 o 
   3   3  20        7.79       22.70     14.87 o 
   4   3  20        5.49        4.70      9.86 o 
   5   3  20       10.24       10.86     15.36 o 
   6   3  20        1.88       13.35     14.49 o 
   7   3  20        0.37        9.56     15.68 o 
  -7   4  20        3.89        8.95     19.69 o 
  -6   4  20        0.95        4.00      9.41 o 
  -5   4  20        0.92       22.08      9.47 o 
  -4   4  20       85.11      115.77     22.21 o 
  -3   4  20        8.24      -10.68      9.02 o 
  -2   4  20       70.49       48.05     15.49 o 
  -1   4  20        4.67        1.33      8.98 o 
   0   4  20       17.44       18.04     13.78 o 
   1   4  20        0.27       -0.63      8.62 o 
   2   4  20        5.06       -2.38     10.27 o 
   3   4  20        0.05        9.15      9.47 o 
   4   4  20        7.90        2.33     10.15 o 
   5   4  20        1.51       -0.87     13.89 o 
   6   4  20        0.68       -4.83     14.92 o 
  -6   5  20        0.02        7.88     21.79 o 
  -5   5  20        5.38       -0.58     17.33 o 
  -4   5  20       30.20       19.71     13.31 o 
  -3   5  20        0.00       -7.25     10.83 o 
  -2   5  20        9.82        2.57     11.04 o 
  -1   5  20        1.30        8.16     11.68 o 
   0   5  20        3.46        5.91     22.32 o 
   1   5  20        0.15        5.98     11.86 o 
   2   5  20       18.77       -1.96     12.29 o 
   3   5  20        1.03       -2.15     10.78 o 
   4   5  20        2.27       -6.83     10.57 o 
   5   5  20        0.30        7.86     10.95 o 
   6   5  20        1.21      -27.52     32.69 o 
  -5   6  20        2.03        3.72     14.18 o 
  -4   6  20        3.28       -5.07     11.73 o 
  -3   6  20        0.00      -14.83     10.15 o 
  -2   6  20        0.56      -13.96      9.31 o 
  -1   6  20       11.30        9.77     13.45 o 
   0   6  20        5.08      -13.17      8.78 o 
   1   6  20        8.32       17.90     11.94 o 
   2   6  20        3.63       22.84     14.11 o 
   3   6  20        8.04        3.94     17.85 o 
   4   6  20        0.41       -9.19     20.22 o 
   5   6  20        0.32       48.31     28.35 o 
  -4   7  20       15.57       16.80     19.17 o 
  -3   7  20        0.51       -6.56     17.33 o 
  -2   7  20        0.79       -3.15     18.90 o 
  -1   7  20        5.91       13.70     15.85 o 
   0   7  20        0.62       -3.59     15.86 o 
   1   7  20       13.99        8.84     16.84 o 
   2   7  20        0.59        4.99     21.27 o 
   3   7  20        0.03      -16.02     19.43 o 
  -7   0  21        0.26        9.19     17.07 o 
  -5   0  21        7.47       44.37     21.53 o 
  -3   0  21      186.64      296.45     45.95 o 
  -1   0  21      155.92      163.06     34.66 o 
   1   0  21       87.58      101.87     31.51 o 
   3   0  21        0.60       16.80     21.79 o 
   5   0  21        0.05        5.78     20.74 o 
   7   0  21        4.20        8.93     24.68 o 
  -8   1  21        0.49       -0.78     11.36 o 
  -7   1  21        2.17       -0.49     14.37 o 
  -6   1  21       39.25       19.84     18.77 o 
  -5   1  21       39.37       36.10     18.38 o 
  -4   1  21        0.09       20.13     17.20 o 
  -3   1  21        9.79      -12.15     10.24 o 
  -2   1  21        2.51        9.24     11.36 o 
  -1   1  21       63.94       59.79     16.06 o 
   0   1  21       10.21       18.25     29.40 o 
   1   1  21        5.52       -0.85     10.67 o 
   2   1  21        9.97        9.83     11.10 o 
   3   1  21        0.65       15.28     13.08 o 
   4   1  21        0.04       12.29     12.15 o 
   5   1  21        9.75        7.11     13.73 o 
   6   1  21        0.68       15.23     15.97 o 
   7   1  21        0.92       -0.99     15.83 o 
  -7   2  21       18.44        0.75     12.07 o 
  -6   2  21        0.12        6.17     12.25 o 
  -5   2  21       18.26        5.11     11.42 o 
  -4   2  21       62.85       44.45     19.95 o 
  -3   2  21        0.72       -2.24     10.30 o 
  -2   2  21       27.75       15.57     10.00 o 
  -1   2  21        5.59       12.91     11.59 o 
   0   2  21       24.78       22.43     15.88 o 
   1   2  21       12.11        7.02     10.13 o 
   2   2  21        0.02       -5.19     19.17 o 
   3   2  21        0.13       20.23     12.72 o 
   4   2  21        1.76        0.14     13.04 o 
   5   2  21        0.26       -6.88     12.71 o 
   6   2  21        1.49       17.66     16.31 o 
   7   2  21        0.32        8.10     15.73 o 
  -7   3  21       42.61       66.70     20.59 o 
  -6   3  21        2.98       -8.16     10.62 o 
  -5   3  21       22.30       15.67     10.53 o 
  -4   3  21       12.27       13.97     12.92 o 
  -3   3  21       27.08       32.88     28.75 o 
  -2   3  21        9.59        4.14      9.75 o 
  -1   3  21       24.28       17.96     20.74 o 
   0   3  21        8.06       -4.21      9.75 o 
   1   3  21        0.80        0.89     10.12 o 
   2   3  21        0.23       15.16     12.16 o 
   3   3  21        0.38        5.09     24.55 o 
   4   3  21        0.08       -5.84     10.23 o 
   5   3  21        0.62       -4.02     12.93 o 
   6   3  21        0.59       -0.21     15.54 o 
  -6   4  21        1.70        3.79     11.16 o 
  -5   4  21        0.12       -2.38     10.84 o 
  -4   4  21       13.67        1.80     11.16 o 
  -3   4  21        5.64        9.28     10.83 o 
  -2   4  21        0.21       17.57     10.27 o 
  -1   4  21        8.50       15.90     19.82 o 
   0   4  21        1.55       -7.59     10.38 o 
   1   4  21        3.62        6.27     11.06 o 
   2   4  21        0.00        8.48     12.71 o 
   3   4  21        3.29       11.25     10.96 o 
   4   4  21        2.50       10.85     11.60 o 
   5   4  21        0.04       21.25     15.50 o 
   6   4  21        0.54       -7.39     16.33 o 
  -6   5  21        0.00      -16.02     10.68 o 
  -5   5  21        4.22      -19.95     15.49 o 
  -4   5  21        3.58        4.99     16.54 o 
  -3   5  21        1.62      -13.91     15.23 o 
  -2   5  21       12.17       -1.84     17.07 o 
  -1   5  21        0.27       -2.03      9.56 o 
   0   5  21        0.52       17.60     11.70 o 
   1   5  21        6.52       24.94     11.51 o 
   2   5  21        0.73       12.44     11.32 o 
   3   5  21        0.00       -6.39     10.04 o 
   4   5  21        0.06        1.64     12.96 o 
   5   5  21        0.05       -3.97     12.24 o 
  -4   6  21        3.79       -3.21     11.79 o 
  -3   6  21        0.21       -6.04     18.12 o 
  -2   6  21       30.01       43.85     22.58 o 
  -1   6  21        0.04       18.64     21.00 o 
   0   6  21        0.04       -9.37     11.92 o 
   1   6  21        1.54        1.75     13.93 o 
   2   6  21        2.54       -1.01     14.02 o 
   3   6  21        0.10      -12.08     22.58 o 
   4   6  21        2.69       20.74     23.63 o 
  -3   7  21        2.12       11.81     19.95 o 
  -2   7  21        0.97       16.54     21.27 o 
  -1   7  21        2.73       30.87     17.53 o 
   0   7  21        0.25       -2.36     19.69 o 
   1   7  21        1.03       18.12     24.94 o 
   2   7  21        0.01       -6.04     21.27 o 
  -6   0  22       17.81       14.70     20.74 o 
  -4   0  22       16.53       43.85     22.05 o 
  -2   0  22       11.85       34.92     23.10 o 
   0   0  22        0.65       22.58     15.49 o 
   2   0  22       18.46       47.26     23.63 o 
   4   0  22        0.30        2.63     22.05 o 
   6   0  22        0.01       11.81     20.74 o 
  -7   1  22        4.61       -0.74     12.33 o 
  -6   1  22        7.18       13.00     14.09 o 
  -5   1  22       21.34       30.27     14.94 o 
  -4   1  22        0.06       -8.39     12.21 o 
  -3   1  22        2.97       -0.71     13.26 o 
  -2   1  22       19.40       31.04     13.99 o 
  -1   1  22      126.31      120.20     70.89 o 
   0   1  22       20.67       24.48     12.55 o 
   1   1  22        0.46        4.82     10.21 o 
   2   1  22       22.89       13.41     14.20 o 
   3   1  22        0.07       13.55     14.87 o 
   4   1  22        5.26       19.69     16.39 o 
   5   1  22        1.05       -1.41     14.72 o 
   6   1  22        0.60       -7.12     13.63 o 
  -7   2  22        2.86        1.24     13.06 o 
  -6   2  22        1.10        4.79     12.79 o 
  -5   2  22        4.13        5.33     12.90 o 
  -4   2  22       13.16       19.62     13.04 o 
  -3   2  22        4.66        3.42     10.40 o 
  -2   2  22       34.67       24.67     11.84 o 
  -1   2  22        3.46        6.00     10.49 o 
   0   2  22        0.35       -0.72     10.35 o 
   1   2  22       75.55      101.78     23.01 o 
   2   2  22       15.01       15.65     16.15 o 
   3   2  22        0.85       -4.80     16.80 o 
   4   2  22        0.16        0.89     13.35 o 
   5   2  22        0.83        5.63     12.98 o 
   6   2  22        0.85       11.10     16.14 o 
  -6   3  22        0.13       12.00     14.18 o 
  -5   3  22        2.84      -14.75      9.83 o 
  -4   3  22        6.16        5.53     12.07 o 
  -3   3  22       10.90        5.22     24.15 o 
  -2   3  22        1.74       -9.04      9.84 o 
  -1   3  22       29.86       38.53     14.74 o 
   0   3  22       15.81        7.01     24.29 o 
   1   3  22        8.14        6.55     11.20 o 
   2   3  22        0.06        9.14     12.34 o 
   3   3  22        6.41       -0.51     17.72 o 
   4   3  22        0.33        5.90     14.61 o 
   5   3  22        2.31        3.98     14.89 o 
   6   3  22        1.78       -8.78     16.67 o 
  -6   4  22        2.02       41.17     22.05 o 
  -5   4  22        0.01       -1.58     12.07 o 
  -4   4  22        0.40        0.37     12.07 o 
  -3   4  22        1.47        1.73     15.36 o 
  -2   4  22       14.46       21.82     12.55 o 
  -1   4  22        1.90       -2.62      8.35 o 
   0   4  22        0.00        5.92     10.66 o 
   1   4  22        1.93        4.62     19.43 o 
   2   4  22        0.84      -13.52     12.07 o 
   3   4  22        0.30       -0.87     10.26 o 
   4   4  22        5.38       15.09     13.67 o 
   5   4  22        0.43        5.39     16.66 o 
  -5   5  22        1.71       29.14     22.05 o 
  -4   5  22        0.47      -19.43     13.65 o 
  -3   5  22       10.51       -9.98     16.54 o 
  -2   5  22        6.37       30.72     18.90 o 
  -1   5  22        1.65        4.43     11.54 o 
   0   5  22        2.77       15.02     14.50 o 
   1   5  22        0.06        8.78     13.45 o 
   2   5  22        0.45       11.45     11.74 o 
   3   5  22        0.41        4.24     13.33 o 
   4   5  22        0.16       -5.55     12.36 o 
  -3   6  22        0.05       20.48     18.64 o 
  -2   6  22        2.64      -16.02     14.96 o 
  -1   6  22        4.71       13.39     19.69 o 
   0   6  22        0.19       13.89     12.85 o 
   1   6  22        2.30       26.84     16.89 o 
   2   6  22        0.42      -11.03     21.00 o 
   3   6  22        0.31        6.30     24.15 o 
  -5   0  23       16.78       -6.04     19.43 o 
  -3   0  23        0.03        1.31     15.75 o 
  -1   0  23       13.56        6.56     16.02 o 
   1   0  23        1.96        0.79     15.49 o 
   3   0  23        8.45       18.90     23.37 o 
   5   0  23        0.34        6.83     22.58 o 
  -6   1  23        0.12       -7.07     29.14 o 
  -5   1  23        7.56       13.34     13.64 o 
  -4   1  23        0.23      -16.40     10.93 o 
  -3   1  23       24.09       27.13     15.25 o 
  -2   1  23        0.23        4.67     12.24 o 
  -1   1  23        0.49       14.21     15.49 o 
   0   1  23        0.91       -4.17      9.20 o 
   1   1  23        0.04       -6.42     11.40 o 
   2   1  23       15.71       22.05     14.85 o 
   3   1  23        4.43        9.11     14.37 o 
   4   1  23        0.63       10.04     16.44 o 
   5   1  23        0.34        4.52     15.43 o 
   6   1  23        0.08       -5.04     16.77 o 
  -6   2  23        0.06       -4.77     14.83 o 
  -5   2  23       14.00       10.27     14.42 o 
  -4   2  23        1.50      -13.00     10.76 o 
  -3   2  23        5.34       -0.47     11.07 o 
  -2   2  23       15.03       15.74     10.38 o 
  -1   2  23        0.38       -3.38     10.00 o 
   0   2  23       19.90       16.05     14.29 o 
   1   2  23       10.58        0.18     14.18 o 
   2   2  23        0.33       -7.10     12.90 o 
   3   2  23        0.04       -4.44     13.81 o 
   4   2  23        3.44       22.89     15.62 o 
   5   2  23        0.43       11.17     16.04 o 
  -6   3  23        6.80       -0.10     35.18 o 
  -5   3  23        7.26        8.81     14.20 o 
  -4   3  23        0.72        1.46     16.15 o 
  -3   3  23        6.76       17.90     12.56 o 
  -2   3  23        2.79       22.70     21.40 o 
  -1   3  23        7.06        8.14     12.62 o 
   0   3  23       28.47       14.05     12.44 o 
   1   3  23       15.58       36.41     13.83 o 
   2   3  23        2.85      -12.53     18.25 o 
   3   3  23        0.83        2.39     18.64 o 
   4   3  23        0.69       13.43     16.25 o 
   5   3  23        3.62        2.52     17.05 o 
  -5   4  23        1.08      -18.84     18.51 o 
  -4   4  23        0.81      -12.94     11.91 o 
  -3   4  23        7.30        9.12     13.52 o 
  -2   4  23       12.70       -2.45     17.33 o 
  -1   4  23        3.62       16.86     13.81 o 
   0   4  23        2.36       -4.30     12.43 o 
   1   4  23        2.48       13.71     13.27 o 
   2   4  23        7.27       12.95     15.09 o 
   3   4  23        0.60        1.50     11.53 o 
   4   4  23        0.11       14.35     13.56 o 
  -4   5  23        0.08       29.14     21.27 o 
  -3   5  23        0.70        6.04     18.90 o 
  -2   5  23        0.10       -2.63     19.43 o 
  -1   5  23        0.84      -11.29     13.65 o 
   0   5  23        1.94       19.38     13.45 o 
   1   5  23        6.31        6.20     13.06 o 
   2   5  23        4.40       16.02     13.16 o 
   3   5  23        0.20       -5.30     11.51 o 
  -2   6  23        0.15        4.46     19.43 o 
  -1   6  23        1.15       13.13     17.85 o 
   0   6  23        0.19      -16.95     11.97 o 
   1   6  23        0.00        5.27     15.45 o 
  -6   0  24        2.50       13.91     18.90 o 
  -4   0  24        6.01      -24.94     17.07 o 
  -2   0  24       25.88       -1.31     17.07 o 
   0   0  24        2.06      -10.24     15.49 o 
   2   0  24        1.00        7.61     23.89 o 
   4   0  24        3.44       13.65     23.63 o 
  -6   1  24        2.45        8.52     13.31 o 
  -5   1  24        0.78       -4.65     13.12 o 
  -4   1  24        1.93        5.27     13.17 o 
  -3   1  24        1.09        1.16     17.20 o 
  -2   1  24        5.91       19.12     19.95 o 
  -1   1  24        2.25       -6.93     10.91 o 
   0   1  24        0.11        2.49     11.51 o 
   1   1  24        2.52        9.13     11.73 o 
   2   1  24        0.65       -4.13     12.19 o 
   3   1  24        7.19      -11.07     17.07 o 
   4   1  24        0.88        5.92     15.13 o 
   5   1  24        0.01       25.47     20.64 o 
  -5   2  24        0.66       -0.70     13.60 o 
  -4   2  24        4.11       -3.94     11.88 o 
  -3   2  24        0.05       16.22     11.81 o 
  -2   2  24        0.00      -16.43     10.95 o 
  -1   2  24        0.43        8.08     13.23 o 
   0   2  24       11.43      -11.96     11.03 o 
   1   2  24       11.96       13.69     15.65 o 
   2   2  24        5.00        5.28     15.59 o 
   3   2  24        4.24        1.41     15.78 o 
   4   2  24        0.38      -12.20     23.24 o 
  -5   3  24        0.26       -6.37     15.49 o 
  -4   3  24        0.02       -9.09     13.00 o 
  -3   3  24        0.14       16.13     12.35 o 
  -2   3  24        3.80       11.71     14.02 o 
  -1   3  24       17.23       17.99     14.69 o 
   0   3  24       10.51        5.99     13.33 o 
   1   3  24        2.84        6.39     12.96 o 
   2   3  24       14.90       18.64     13.73 o 
   3   3  24        1.77       -5.20     14.05 o 
   4   3  24        0.16        7.07     16.41 o 
  -4   4  24        0.24       -1.08     14.38 o 
  -3   4  24        2.26      -16.94     11.29 o 
  -2   4  24        5.91        0.92     20.35 o 
  -1   4  24        1.25      -13.59     11.33 o 
   0   4  24        1.67       -7.16     10.86 o 
   1   4  24        5.63      -13.40     11.47 o 
   2   4  24        0.11        9.59     16.41 o 
   3   4  24        2.67       18.06     13.88 o 
  -2   5  24       10.50       26.52     22.05 o 
  -1   5  24        2.52        5.51     19.43 o 
   0   5  24        1.78       -3.61     12.05 o 
   1   5  24        0.21        4.39     15.06 o 
  -5   0  25        3.10       -4.46     19.43 o 
  -3   0  25        2.96        6.04     23.63 o 
  -1   0  25        1.48       -4.73     19.17 o 
   1   0  25        0.08      -19.30     12.86 o 
   3   0  25        0.04        3.41     24.94 o 
  -5   1  25        0.02       -6.65     11.21 o 
  -4   1  25        0.00        4.48     13.82 o 
  -3   1  25        0.39        1.04     14.47 o 
  -2   1  25        0.57       -4.89     11.04 o 
  -1   1  25        0.11       -9.63     10.17 o 
   0   1  25       14.04        3.29     13.65 o 
   1   1  25        6.60       23.51     15.99 o 
   2   1  25        0.22       17.60     24.68 o 
   3   1  25        1.61       21.92     18.03 o 
   4   1  25        0.35       17.08     18.17 o 
  -4   2  25        1.59      -11.55     13.63 o 
  -3   2  25        2.69        8.98     11.99 o 
  -2   2  25        0.30        0.57     11.97 o 
  -1   2  25        0.34        4.33     14.76 o 
   0   2  25        1.62      -11.11     17.46 o 
   1   2  25        0.36       10.60     14.69 o 
   2   2  25       12.58       43.45     20.05 o 
   3   2  25        0.19      -13.13     15.41 o 
  -3   3  25        2.55       18.45     13.55 o 
  -2   3  25        1.77        7.98     16.15 o 
  -1   3  25        0.56        3.49     16.93 o 
   0   3  25        2.15       32.67     15.65 o 
   1   3  25        0.33       -9.29     21.66 o 
   2   3  25       32.38       42.40     18.47 o 
   3   3  25        3.61        0.08     17.73 o 
  -2   4  25        0.34       -1.28     21.27 o 
  -1   4  25        9.68        1.64     17.07 o 
   0   4  25        1.04        0.04     13.26 o 
   1   4  25        1.96        3.16     17.59 o 
  -2   0  26       15.72        6.83     21.79 o 
   0   0  26        3.24      -22.84     17.85 o 
   2   0  26        1.68       11.29     21.53 o 
  -3   1  26        0.15        5.49     14.48 o 
  -2   1  26        0.03        5.08     13.79 o 
  -1   1  26        2.72       -5.43     11.16 o 
   0   1  26        6.93       -2.85     11.73 o 
   1   1  26        8.66       -4.15     14.07 o 
   2   1  26        3.59       17.77     18.38 o 
  -3   2  26        0.03        8.72     14.57 o 
  -2   2  26        5.68        8.05     15.05 o 
  -1   2  26        5.35       -9.75     12.43 o 
   0   2  26       10.15        6.61     14.02 o 
   1   2  26        4.02       -8.58     19.30 o 
   2   2  26        0.60        5.95     15.97 o 
  -1   3  26        0.33        1.64     13.52 o 
   0   3  26        7.63       -6.35     15.90 o 
   1   3  26       27.34       40.64     19.88 o 
  -1   0  27        2.37        5.25     18.38 o 
                                                 
